# Supplementary material for: Short-term impact of diurnal temperature range on cardiovascular diseases mortality in residents in northeast China
Source: Sci Rep. 2023 Jul 7;13:11037. doi: 10.1038/s41598-023-38129-2 (PMC10328923; doi:10.1038/s41598-023-38129-2)
Supplement: Supplementary file 2 — Supplementary Information 2. [file 41598_2023_38129_MOESM2_ESM.csv]

year	month	CVDcase	femaleCVDcase	maleCVDcase	youngCVDcase	oldCVDcase	doy	time	dow	holiday	RH	SSD	AT	DAT	AW
2014	1	8	4	4	3	5	1	1	Wednesday	1	70	6.7	-22.7	12.4	4.8
2014	1	12	6	6	3	9	2	2	Thursday	0	76	6.6	-23.7	8.2	4.7
2014	1	13	2	11	4	9	3	3	Friday	0	77	6.8	-27.9	9.3	2.3
2014	1	11	6	5	4	7	4	4	Saturday	1	77	0	-26.5	10	3.8
2014	1	16	2	14	7	9	5	5	Sunday	1	81	2.7	-20.6	9.2	3.8
2014	1	7	4	3	3	4	6	6	Monday	0	83	0	-16.3	4.8	3.9
2014	1	9	4	5	4	5	7	7	Tuesday	0	76	6.8	-24.3	10.1	3.6
2014	1	6	2	4	4	2	8	8	Wednesday	0	72	6.9	-27.5	8.7	5
2014	1	16	3	13	7	9	9	9	Thursday	0	74	6.6	-27.5	9	3.3
2014	1	13	2	11	2	11	10	10	Friday	0	78	6.5	-26.6	9.8	1.7
2014	1	7	4	3	2	5	11	11	Saturday	1	74	5.9	-30.6	9.1	1.8
2014	1	9	6	3	1	8	12	12	Sunday	1	67	7.4	-33.6	9.1	2.3
2014	1	3	1	2	0	3	13	13	Monday	0	70	7.3	-34.2	7.9	3.1
2014	1	8	5	3	2	6	14	14	Tuesday	0	78	2.8	-23.5	16.1	3.5
2014	1	11	3	8	5	6	15	15	Wednesday	0	78	5.7	-26.6	11.7	1.1
2014	1	8	2	6	2	6	16	16	Thursday	0	74	7	-31.2	8.2	2.6
2014	1	8	4	4	0	8	17	17	Friday	0	79	7.3	-23.5	11	2.6
2014	1	10	4	6	3	7	18	18	Saturday	1	77	6.9	-26.9	10	2.7
2014	1	5	1	4	1	4	19	19	Sunday	1	74	0	-19.9	14.6	6.5
2014	1	16	6	10	2	14	20	20	Monday	0	72	7.2	-21.3	10.3	3
2014	1	5	3	2	3	2	21	21	Tuesday	0	77	4.4	-21.9	11.1	3.4
2014	1	6	3	3	1	5	22	22	Wednesday	0	74	7.2	-20.4	13.9	3.6
2014	1	8	7	1	3	5	23	23	Thursday	0	73	4.2	-13.9	8.2	3.9
2014	1	5	3	2	2	3	24	24	Friday	0	80	5.6	-18.6	11.2	2.3
2014	1	9	5	4	5	4	25	25	Saturday	1	66	7.7	-24.3	12	3.3
2014	1	12	8	4	6	6	26	26	Sunday	0	66	6.4	-21.9	17.4	6
2014	1	7	1	6	5	2	27	27	Monday	0	69	8.1	-21	9.3	7.3
2014	1	6	2	4	4	2	28	28	Tuesday	0	65	7.7	-26.6	9.5	5.1
2014	1	8	3	5	5	3	29	29	Wednesday	0	76	0	-18.4	9.4	6.9
2014	1	3	2	1	0	3	30	30	Thursday	0	76	8.1	-23.2	7	4.1
2014	1	6	2	4	1	5	31	31	Friday	1	75	8.2	-25.8	11.3	3.6
2014	2	13	5	8	5	8	32	32	Saturday	1	80	0	-21	14.9	5
2014	2	9	2	7	4	5	33	33	Sunday	1	72	6.6	-21.8	13.2	10.5
2014	2	9	1	8	4	5	34	34	Monday	1	66	7	-28.5	10.5	5.9
2014	2	12	2	10	5	7	35	35	Tuesday	1	74	7.9	-26.9	9.4	3.7
2014	2	10	4	6	5	5	36	36	Wednesday	1	77	7.3	-25.4	11.6	2.7
2014	2	11	5	6	2	9	37	37	Thursday	1	72	8.7	-25.4	14.2	2.9
2014	2	5	0	5	1	4	38	38	Friday	0	76	8.1	-25.9	7.4	2.1
2014	2	9	1	8	4	5	39	39	Saturday	0	76	8	-29.3	10.5	1.7
2014	2	12	7	5	4	8	40	40	Sunday	1	74	7.7	-28.7	14	2.7
2014	2	9	2	7	2	7	41	41	Monday	0	76	2.3	-26.5	11.8	4.3
2014	2	13	6	7	2	11	42	42	Tuesday	0	76	8.4	-29	11.1	1.8
2014	2	5	1	4	3	2	43	43	Wednesday	0	69	7.9	-27	13.7	3.8
2014	2	7	4	3	2	5	44	44	Thursday	0	73	8.4	-25.4	11.5	4.6
2014	2	9	5	4	3	6	45	45	Friday	0	77	4.5	-24.6	13.7	2.4
2014	2	16	6	10	5	11	46	46	Saturday	1	77	4.3	-25.3	7.6	2.3
2014	2	8	2	6	2	6	47	47	Sunday	1	78	8.1	-26.5	12.7	2.5
2014	2	16	9	7	5	11	48	48	Monday	0	74	8.9	-24.9	13.3	2.6
2014	2	12	5	7	6	6	49	49	Tuesday	0	76	7.4	-28.5	9.1	1.8
2014	2	8	1	7	4	4	50	50	Wednesday	0	70	5.8	-27	11.2	4.4
2014	2	7	4	3	1	6	51	51	Thursday	0	66	8.9	-20	12.9	5.7
2014	2	9	2	7	2	7	52	52	Friday	0	78	9.1	-18.5	16.2	1.8
2014	2	11	3	8	3	8	53	53	Saturday	1	71	9.2	-16.6	12.1	2.4
2014	2	9	3	6	5	4	54	54	Sunday	1	75	8.2	-15	14.3	4.9
2014	2	5	3	2	1	4	55	55	Monday	0	81	2.5	-10.8	9.6	2.6
2014	2	9	4	5	3	6	56	56	Tuesday	0	81	7.4	-9.8	9.1	4.6
2014	2	10	1	9	3	7	57	57	Wednesday	0	81	3.7	-11.3	9.4	5.1
2014	2	7	2	5	2	5	58	58	Thursday	0	62	9.9	-19.2	12.2	5.9
2014	2	8	4	4	4	4	59	59	Friday	0	74	9.9	-20.6	11.1	3.9
2014	3	11	1	10	4	7	60	60	Saturday	1	76	9.1	-22.8	13.9	2.2
2014	3	8	5	3	1	7	61	61	Sunday	1	76	9.2	-23.5	15	1.5
2014	3	7	3	4	1	6	62	62	Monday	0	79	9.2	-22.4	9.6	2.4
2014	3	7	3	4	2	5	63	63	Tuesday	0	80	7.9	-23.8	12.1	2.4
2014	3	4	0	4	2	2	64	64	Wednesday	0	76	9.7	-24.3	13.2	2.9
2014	3	9	4	5	3	6	65	65	Thursday	0	73	9.3	-22.4	11.9	3.4
2014	3	12	5	7	6	6	66	66	Friday	0	74	9.4	-22.9	17.1	2.9
2014	3	3	1	2	1	2	67	67	Saturday	1	74	9.4	-22.5	16.5	3.6
2014	3	9	5	4	4	5	68	68	Sunday	1	72	10.1	-20.6	16.1	2.6
2014	3	11	3	8	4	7	69	69	Monday	0	66	8.8	-15.9	16.2	5.6
2014	3	14	6	8	4	10	70	70	Tuesday	0	75	7.5	-11.8	11.1	2.9
2014	3	13	3	10	3	10	71	71	Wednesday	0	87	6.2	-13.9	10.1	2.9
2014	3	11	6	5	3	8	72	72	Thursday	0	81	9.1	-14.3	11.8	3
2014	3	6	3	3	1	5	73	73	Friday	0	81	5.9	-11.4	18	4.5
2014	3	14	8	6	4	10	74	74	Saturday	1	91	7	-10	7.6	1.9
2014	3	14	7	7	3	11	75	75	Sunday	1	76	9	-10	13.8	3.9
2014	3	8	1	7	4	4	76	76	Monday	0	66	10.4	-3.7	8.5	4.7
2014	3	11	5	6	3	8	77	77	Tuesday	0	74	10	-7	13.9	2.9
2014	3	13	8	5	0	13	78	78	Wednesday	0	77	9.4	-5.3	10.3	4.3
2014	3	9	3	6	4	5	79	79	Thursday	0	73	10.4	-5.7	13.1	2.9
2014	3	7	4	3	2	5	80	80	Friday	0	75	9.7	-3.2	12.8	2.7
2014	3	9	4	5	3	6	81	81	Saturday	1	79	8.3	-2.6	13.3	3.5
2014	3	9	2	7	5	4	82	82	Sunday	1	69	9.4	0.8	9.9	3.7
2014	3	12	7	5	2	10	83	83	Monday	0	73	9.3	1.6	11.1	3.7
2014	3	8	5	3	3	5	84	84	Tuesday	0	66	9.6	2.9	12.5	2.9
2014	3	12	6	6	2	10	85	85	Wednesday	0	60	8.9	3.3	7.7	5.5
2014	3	8	4	4	1	7	86	86	Thursday	0	52	6.4	3.6	11.1	6.1
2014	3	7	3	4	1	6	87	87	Friday	0	50	11.4	2	10.8	3.5
2014	3	9	4	5	3	6	88	88	Saturday	1	46	11	4.1	16	7.6
2014	3	7	2	5	2	5	89	89	Sunday	1	31	11.3	2.1	8.8	8.1
2014	3	5	1	4	1	4	90	90	Monday	0	41	10.5	3	13.1	6.2
2014	4	6	1	5	2	4	91	91	Tuesday	0	70	6.9	0.2	8.8	7
2014	4	5	2	3	3	2	92	92	Wednesday	0	67	7.7	-3.3	10.3	4.8
2014	4	13	6	7	4	9	93	93	Thursday	0	51	8.3	-3.9	14.4	5.2
2014	4	8	4	4	2	6	94	94	Friday	0	54	8.6	0.5	7.1	6.6
2014	4	6	3	3	2	4	95	95	Saturday	1	49	11.9	0.3	17.4	3.7
2014	4	5	1	4	0	5	96	96	Sunday	1	37	11.5	6.2	17.1	4.2
2014	4	10	3	7	4	6	97	97	Monday	1	42	10.3	8.1	19.4	3.8
2014	4	9	2	7	1	8	98	98	Tuesday	0	52	8.4	7.6	13.7	3
2014	4	9	3	6	3	6	99	99	Wednesday	0	36	11.6	4.3	11.6	5.2
2014	4	14	7	7	4	10	100	100	Thursday	0	40	11.8	5.9	16.3	2.9
2014	4	9	3	6	1	8	101	101	Friday	0	34	11.4	8.4	16.9	2.7
2014	4	7	4	3	3	4	102	102	Saturday	1	38	9.6	10.1	18.4	5
2014	4	8	3	5	1	7	103	103	Sunday	1	37	11.8	12.9	18.2	5.4
2014	4	8	6	2	1	7	104	104	Monday	0	37	12.5	6.9	14.6	8.7
2014	4	7	2	5	3	4	105	105	Tuesday	0	33	10.1	3.4	16.5	4.8
2014	4	11	7	4	2	9	106	106	Wednesday	0	25	10.9	4.1	9.7	4.4
2014	4	11	6	5	3	8	107	107	Thursday	0	30	6.9	4.5	12.5	4.5
2014	4	13	5	8	3	10	108	108	Friday	0	65	8.9	3.9	11.8	3.3
2014	4	5	2	3	1	4	109	109	Saturday	1	43	8.5	5.7	16.3	3.5
2014	4	15	9	6	4	11	110	110	Sunday	1	61	10.3	5.6	12.7	3.7
2014	4	8	4	4	2	6	111	111	Monday	0	34	12.2	8.7	17.7	4.6
2014	4	7	4	3	0	7	112	112	Tuesday	0	32	11.8	11	16.9	5.4
2014	4	10	2	8	4	6	113	113	Wednesday	0	30	11.9	13.1	20.3	5.3
2014	4	5	1	4	1	4	114	114	Thursday	0	27	10.3	15.7	17.8	4.9
2014	4	9	3	6	2	7	115	115	Friday	0	56	0	7.6	12.5	6.9
2014	4	6	3	3	3	3	116	116	Saturday	1	52	8.8	4	10.5	4.2
2014	4	4	2	2	1	3	117	117	Sunday	1	49	12.8	7.9	17.4	3.6
2014	4	10	3	7	4	6	118	118	Monday	0	36	12.8	13.4	19.1	6.3
2014	4	11	5	6	6	5	119	119	Tuesday	0	20	12.7	18.9	18.7	9.8
2014	4	10	4	6	0	10	120	120	Wednesday	0	27	9	14.3	11	7.4
2014	5	8	3	5	0	8	121	121	Thursday	1	24	0.9	6.5	6.9	6.6
2014	5	8	4	4	3	5	122	122	Friday	1	28	11	4.5	12.8	4.3
2014	5	11	6	5	6	5	123	123	Saturday	1	54	6.7	2.7	12.8	2.9
2014	5	9	4	5	4	5	124	124	Sunday	0	27	11.3	5.2	11.4	5.6
2014	5	3	3	0	1	2	125	125	Monday	0	40	8.2	2.5	13.4	4.6
2014	5	12	5	7	4	8	126	126	Tuesday	0	60	4.7	5.2	15.6	3.6
2014	5	7	3	4	0	7	127	127	Wednesday	0	49	8.4	8	15.4	1.7
2014	5	10	3	7	1	9	128	128	Thursday	0	45	12.2	10.8	16.8	1.8
2014	5	5	3	2	3	2	129	129	Friday	0	33	12.1	14.2	19.3	1.6
2014	5	8	4	4	3	5	130	130	Saturday	1	51	4.1	12	10.3	6.5
2014	5	3	1	2	2	1	131	131	Sunday	1	53	11.3	12.5	10.1	5.9
2014	5	11	5	6	4	7	132	132	Monday	0	82	1.1	10.3	8.1	2
2014	5	7	3	4	3	4	133	133	Tuesday	0	73	1	10.8	8.9	5.7
2014	5	6	3	3	2	4	134	134	Wednesday	0	71	1.5	10.5	6.8	2.5
2014	5	4	2	2	1	3	135	135	Thursday	0	76	2.8	8.5	9.3	3.2
2014	5	6	3	3	2	4	136	136	Friday	0	79	3	10.1	8.1	2.9
2014	5	6	3	3	2	4	137	137	Saturday	1	59	11.2	13.2	12.8	2.9
2014	5	9	4	5	4	5	138	138	Sunday	1	65	8.2	12.3	12.2	2.1
2014	5	5	4	1	1	4	139	139	Monday	0	68	8.7	12.7	14.5	2.3
2014	5	10	6	4	3	7	140	140	Tuesday	0	69	9.9	12.8	11.7	4.8
2014	5	6	3	3	3	3	141	141	Wednesday	0	68	10.1	12.2	10	2.3
2014	5	5	1	4	1	4	142	142	Thursday	0	48	7.7	16.7	20.6	6.4
2014	5	8	2	6	2	6	143	143	Friday	0	46	13.5	13.8	14	6.5
2014	5	5	3	2	2	3	144	144	Saturday	1	43	8.9	14.6	16.3	4.6
2014	5	11	5	6	4	7	145	145	Sunday	1	81	0.8	12.3	5.7	5.6
2014	5	12	3	9	4	8	146	146	Monday	0	57	11.6	12.8	11.9	7.2
2014	5	10	3	7	3	7	147	147	Tuesday	0	62	9.4	12.3	14.2	5.6
2014	5	14	7	7	2	12	148	148	Wednesday	0	56	13.8	11.1	14.6	5.8
2014	5	5	4	1	2	3	149	149	Thursday	0	47	13.5	12.2	16.9	5.7
2014	5	9	4	5	1	8	150	150	Friday	0	36	13.9	21.6	23	6.7
2014	5	6	2	4	2	4	151	151	Saturday	1	30	13.7	26.7	18.5	6.7
2014	6	12	3	9	3	9	152	152	Sunday	1	33	12.4	26.3	15.1	6.7
2014	6	9	3	6	4	5	153	153	Monday	1	49	8.4	20.3	11.2	6.6
2014	6	7	1	6	1	6	154	154	Tuesday	0	64	9.1	14.2	14.4	3.8
2014	6	7	2	5	5	2	155	155	Wednesday	0	85	1.6	13.5	8.8	5.4
2014	6	11	4	7	4	7	156	156	Thursday	0	74	9.4	12.7	7.3	5.7
2014	6	10	4	6	2	8	157	157	Friday	0	55	14.4	15.3	13.1	5.6
2014	6	6	3	3	2	4	158	158	Saturday	1	54	13	16.6	13.9	3.7
2014	6	9	2	7	3	6	159	159	Sunday	1	78	0	13.9	6.8	5.6
2014	6	5	3	2	2	3	160	160	Monday	0	83	7	16.8	8.3	4.4
2014	6	11	5	6	1	10	161	161	Tuesday	0	91	1.1	15.8	5	3.3
2014	6	12	8	4	2	10	162	162	Wednesday	0	76	10.9	19	9.2	3.2
2014	6	9	1	8	2	7	163	163	Thursday	0	64	14.2	20.3	12.6	3.6
2014	6	6	2	4	3	3	164	164	Friday	0	67	12.7	19.3	9.6	3.3
2014	6	10	4	6	3	7	165	165	Saturday	1	67	13	19.4	13.9	2.9
2014	6	8	8	0	1	7	166	166	Sunday	1	65	14.1	20.5	15	2
2014	6	11	4	7	5	6	167	167	Monday	0	72	7.5	18.7	13.7	4.3
2014	6	9	5	4	3	6	168	168	Tuesday	0	78	4.3	17.2	7.5	5.2
2014	6	4	1	3	0	4	169	169	Wednesday	0	66	13.8	18	11.6	3.9
2014	6	5	0	5	2	3	170	170	Thursday	0	84	3.8	16.2	7.7	2.6
2014	6	12	5	7	5	7	171	171	Friday	0	67	4.2	18.7	11.2	4.4
2014	6	8	1	7	4	4	172	172	Saturday	1	63	13.2	18.7	12.7	4.5
2014	6	5	1	4	1	4	173	173	Sunday	1	58	14	20.7	13.4	1.8
2014	6	7	2	5	3	4	174	174	Monday	0	53	12.8	22.1	14.3	1.4
2014	6	9	4	5	3	6	175	175	Tuesday	0	74	8.5	18.9	11.1	2.9
2014	6	7	4	3	3	4	176	176	Wednesday	0	94	0	15.7	2.1	2.1
2014	6	6	3	3	0	6	177	177	Thursday	0	63	13.8	19.2	10.2	4.8
2014	6	7	3	4	1	6	178	178	Friday	0	65	13.4	20.6	13.4	2.4
2014	6	8	3	5	4	4	179	179	Saturday	1	60	13.8	22.8	13.6	2.1
2014	6	12	3	9	4	8	180	180	Sunday	1	54	11.1	24	13.2	3.6
2014	6	10	4	6	2	8	181	181	Monday	0	61	10.8	22.5	12.3	4.4
2014	7	6	1	5	1	5	182	182	Tuesday	0	60	10.2	22.3	15.6	2.9
2014	7	11	2	9	3	8	183	183	Wednesday	0	61	9.7	22.5	12.8	5.1
2014	7	4	2	2	0	4	184	184	Thursday	0	79	5.2	19.4	6.6	4.6
2014	7	4	1	3	1	3	185	185	Friday	0	60	12.9	17.4	12.1	8.3
2014	7	8	4	4	1	7	186	186	Saturday	1	72	4.2	16.7	9.7	4.2
2014	7	4	2	2	3	1	187	187	Sunday	1	77	11	17.3	14.6	2.1
2014	7	10	5	5	5	5	188	188	Monday	0	87	3.1	16.3	7.7	4.6
2014	7	9	6	3	3	6	189	189	Tuesday	0	90	1	16.7	6.4	4.5
2014	7	3	1	2	0	3	190	190	Wednesday	0	91	0	15.8	4.1	5.5
2014	7	13	5	8	4	9	191	191	Thursday	0	73	10.5	17.8	10.5	5.5
2014	7	10	5	5	4	6	192	192	Friday	0	72	9.1	18.1	9.6	5.7
2014	7	8	1	7	2	6	193	193	Saturday	1	71	13.4	19	12	5.3
2014	7	6	1	5	4	2	194	194	Sunday	1	71	13.6	17.4	11.8	2.3
2014	7	7	4	3	1	6	195	195	Monday	0	71	11.9	18.8	12.3	3.3
2014	7	12	3	9	4	8	196	196	Tuesday	0	71	14.3	18.7	12.5	3.8
2014	7	1	0	1	1	0	197	197	Wednesday	0	85	2.4	17.6	7.3	4.3
2014	7	9	3	6	2	7	198	198	Thursday	0	72	13.7	20.3	10.8	3.6
2014	7	7	1	6	3	4	199	199	Friday	0	71	9	20.7	11.4	2.8
2014	7	5	2	3	3	2	200	200	Saturday	1	76	5.1	19.8	6.6	2.9
2014	7	6	2	4	2	4	201	201	Sunday	1	91	0	15.5	6.2	4
2014	7	9	6	3	0	9	202	202	Monday	0	80	8.5	17.9	9.7	5.5
2014	7	10	2	8	5	5	203	203	Tuesday	0	68	13	19.7	11.9	3.5
2014	7	6	2	4	2	4	204	204	Wednesday	0	76	10.3	17.8	9.5	3.8
2014	7	5	2	3	1	4	205	205	Thursday	0	68	10.8	17.2	13.3	2.5
2014	7	9	3	6	1	8	206	206	Friday	0	67	11.1	19.3	14.5	2.1
2014	7	3	3	0	0	3	207	207	Saturday	1	64	9.7	21	14.2	3.2
2014	7	8	3	5	2	6	208	208	Sunday	1	63	12.1	22.8	15.6	4.6
2014	7	11	6	5	2	9	209	209	Monday	0	59	11.7	22.1	11	4.5
2014	7	10	7	3	2	8	210	210	Tuesday	0	56	11.3	21.4	13	4.4
2014	7	8	5	3	3	5	211	211	Wednesday	0	65	11.4	21.1	12.6	3
2014	7	6	1	5	2	4	212	212	Thursday	0	70	5.2	19.9	12.2	6.1
2014	8	5	2	3	2	3	213	213	Friday	0	50	13	20	10.7	5.4
2014	8	7	3	4	4	3	214	214	Saturday	1	49	12.6	20.4	12.9	5.5
2014	8	4	2	2	2	2	215	215	Sunday	1	67	12.3	17.1	7.6	5.7
2014	8	14	6	8	4	10	216	216	Monday	0	72	10.5	16.5	12.3	3
2014	8	5	2	3	2	3	217	217	Tuesday	0	72	7.5	16.6	10.5	2.8
2014	8	8	3	5	6	2	218	218	Wednesday	0	62	11.5	17.3	12.8	2.3
2014	8	8	1	7	3	5	219	219	Thursday	0	57	12	18.3	14.8	3.1
2014	8	10	4	6	2	8	220	220	Friday	0	58	7.6	19.4	16.9	4.6
2014	8	11	2	9	5	6	221	221	Saturday	1	69	3.8	19.2	7	4.6
2014	8	4	1	3	3	1	222	222	Sunday	1	83	0.4	17.3	5.3	2.6
2014	8	9	5	4	2	7	223	223	Monday	0	75	11.4	16.6	7.6	4.4
2014	8	4	0	4	2	2	224	224	Tuesday	0	72	13.3	14.6	12.9	2.4
2014	8	5	2	3	0	5	225	225	Wednesday	0	88	3.3	14.2	5.6	1.2
2014	8	6	5	1	2	4	226	226	Thursday	0	72	11.3	16	12.9	3.6
2014	8	7	3	4	1	6	227	227	Friday	0	74	6.9	16.9	10.4	2.4
2014	8	5	2	3	1	4	228	228	Saturday	1	81	9.9	16.2	11.2	1.5
2014	8	7	1	6	4	3	229	229	Sunday	1	79	6.2	17.6	11.1	1.9
2014	8	4	2	2	0	4	230	230	Monday	0	72	12.2	19.2	14.4	2.4
2014	8	6	3	3	2	4	231	231	Tuesday	0	74	4	19.1	8.3	3.5
2014	8	6	2	4	2	4	232	232	Wednesday	0	75	10.8	18.5	8.9	3.7
2014	8	11	6	5	3	8	233	233	Thursday	0	66	13	20	16	1.6
2014	8	4	1	3	3	1	234	234	Friday	0	57	12.9	22.3	15.5	4.8
2014	8	7	1	6	2	5	235	235	Saturday	1	71	6.6	20.6	10.5	4.2
2014	8	3	3	0	2	1	236	236	Sunday	1	85	2.2	16	7.2	2.6
2014	8	5	3	2	1	4	237	237	Monday	0	74	5	14.8	8.4	3.1
2014	8	7	2	5	4	3	238	238	Tuesday	0	67	11.1	16.7	12.5	2.8
2014	8	8	3	5	2	6	239	239	Wednesday	0	61	9.1	16	14.8	2.4
2014	8	9	6	3	2	7	240	240	Thursday	0	63	12.6	16.6	16.3	1.9
2014	8	9	0	9	4	5	241	241	Friday	0	54	12.3	18.7	19.6	3.6
2014	8	3	1	2	1	2	242	242	Saturday	1	58	10.9	19.9	19.3	4
2014	8	5	3	2	2	3	243	243	Sunday	1	57	11.7	15.1	10.4	4.6
2014	9	5	0	5	0	5	244	244	Monday	0	56	11.4	12.6	15.4	2.8
2014	9	15	3	12	2	13	245	245	Tuesday	0	59	7.8	13.8	11.2	2.3
2014	9	8	4	4	2	6	246	246	Wednesday	0	87	0.8	10.8	6	3
2014	9	9	3	6	3	6	247	247	Thursday	0	75	10.8	13.9	13.6	2.5
2014	9	3	1	2	1	2	248	248	Friday	0	68	12.3	16.6	16.8	2.4
2014	9	8	3	5	2	6	249	249	Saturday	1	55	11.2	20.3	18.3	5.3
2014	9	6	1	5	0	6	250	250	Sunday	1	70	0.2	15.8	14.2	7.3
2014	9	3	2	1	2	1	251	251	Monday	1	65	5.3	9.9	9.6	4.8
2014	9	5	1	4	2	3	252	252	Tuesday	0	47	11.9	11.4	18.3	2.8
2014	9	7	3	4	1	6	253	253	Wednesday	0	51	11.5	12.7	18.8	3.3
2014	9	9	2	7	3	6	254	254	Thursday	0	49	10.1	15.9	20.2	5.4
2014	9	4	2	2	1	3	255	255	Friday	0	42	7.4	19	14.9	10.3
2014	9	4	1	3	1	3	256	256	Saturday	1	61	9.4	17.8	13.3	8.7
2014	9	6	0	6	4	2	257	257	Sunday	1	63	3	7.2	9.3	10.2
2014	9	6	3	3	3	3	258	258	Monday	0	56	9.5	7	11.7	6.5
2014	9	9	3	6	4	5	259	259	Tuesday	0	48	11.4	12.7	14.9	3.5
2014	9	9	5	4	1	8	260	260	Wednesday	0	46	10.8	13.3	18.2	2.8
2014	9	8	4	4	3	5	261	261	Thursday	0	42	9.1	14.2	15.3	3.2
2014	9	8	3	5	2	6	262	262	Friday	0	54	7.9	15.1	13.4	4.7
2014	9	8	4	4	2	6	263	263	Saturday	1	64	7.6	14.6	11.4	5.1
2014	9	10	3	7	2	8	264	264	Sunday	1	61	8.2	14.1	12.6	5
2014	9	5	2	3	2	3	265	265	Monday	0	67	7	8.5	8.3	5.1
2014	9	7	4	3	2	5	266	266	Tuesday	0	51	10.7	6.8	15.4	3.1
2014	9	3	1	2	1	2	267	267	Wednesday	0	49	10.9	7.8	19.6	4.8
2014	9	11	5	6	3	8	268	268	Thursday	0	48	10.5	7.2	15.7	2
2014	9	6	4	2	3	3	269	269	Friday	0	86	0	3.9	7.3	3.7
2014	9	6	4	2	2	4	270	270	Saturday	1	83	7.7	6.9	12.8	2.8
2014	9	5	1	4	3	2	271	271	Sunday	0	62	9.9	1	8.9	4.2
2014	9	6	2	4	3	3	272	272	Monday	0	52	10	-0.6	13.4	4.6
2014	9	13	6	7	5	8	273	273	Tuesday	0	40	10.5	3	13.6	4.1
2014	10	4	1	3	1	3	274	274	Wednesday	1	48	10.1	2.9	17.1	3
2014	10	8	4	4	3	5	275	275	Thursday	1	42	9.9	3.4	17.1	1.5
2014	10	7	3	4	3	4	276	276	Friday	1	52	9.4	2.7	17.5	3.4
2014	10	12	4	8	3	9	277	277	Saturday	1	55	10.3	2.3	16.3	3.4
2014	10	18	8	10	5	13	278	278	Sunday	1	47	9.9	3	18.2	3.6
2014	10	11	3	8	4	7	279	279	Monday	1	42	4.6	7.3	16.7	7
2014	10	12	3	9	5	7	280	280	Tuesday	1	62	8.3	2.9	13.3	2.2
2014	10	2	2	0	1	1	281	281	Wednesday	0	46	9.3	6.6	16.9	2.6
2014	10	12	7	5	2	10	282	282	Thursday	0	45	8	6.7	10.9	2.7
2014	10	9	4	5	2	7	283	283	Friday	0	53	3	8.7	8.5	5.8
2014	10	11	4	7	2	9	284	284	Saturday	0	79	0	5.8	8.1	9.4
2014	10	9	2	7	4	5	285	285	Sunday	1	55	9.5	-1.3	8.1	8.6
2014	10	5	2	3	3	2	286	286	Monday	0	50	9.7	1.5	16.6	8.4
2014	10	8	5	3	1	7	287	287	Tuesday	0	45	8.9	3.8	16.2	2.5
2014	10	5	3	2	2	3	288	288	Wednesday	0	57	4.7	1.4	8	5.8
2014	10	11	8	3	6	5	289	289	Thursday	0	49	7.2	-3	13.6	2.7
2014	10	6	4	2	0	6	290	290	Friday	0	47	9.7	2.7	18.2	5.7
2014	10	6	3	3	1	5	291	291	Saturday	1	44	9.4	7.4	17.8	6
2014	10	9	3	6	1	8	292	292	Sunday	1	42	6.7	1.3	17.3	8.2
2014	10	13	4	9	2	11	293	293	Monday	0	46	9.7	-9	8.1	6.6
2014	10	11	4	7	3	8	294	294	Tuesday	0	38	9.4	-6.6	14.3	3.6
2014	10	8	2	6	2	6	295	295	Wednesday	0	44	9.4	0.5	24.2	4.1
2014	10	8	4	4	3	5	296	296	Thursday	0	46	9.3	2.8	10.4	4.7
2014	10	12	6	6	3	9	297	297	Friday	0	87	0.8	1.4	5.7	2.5
2014	10	9	5	4	4	5	298	298	Saturday	1	90	0	-0.4	8.9	5.6
2014	10	10	1	9	5	5	299	299	Sunday	1	69	8.7	-8.4	6.3	8
2014	10	10	6	4	3	7	300	300	Monday	0	73	9.7	-8.3	12.8	5
2014	10	16	5	11	5	11	301	301	Tuesday	0	58	9.1	-1.3	15	4.7
2014	10	10	6	4	5	5	302	302	Wednesday	0	59	6.9	0.8	6.1	3.7
2014	10	12	3	9	6	6	303	303	Thursday	0	61	7.6	-4.2	11.5	2.1
2014	10	5	2	3	3	2	304	304	Friday	0	81	0	-4.5	8.8	3.8
2014	11	1	0	1	0	1	305	305	Saturday	1	84	5	-6.3	7.7	5.3
2014	11	6	3	3	0	6	306	306	Sunday	1	77	7.3	-7.8	10	4.8
2014	11	12	1	11	4	8	307	307	Monday	0	82	6.1	-5.1	9.7	3.7
2014	11	5	2	3	0	5	308	308	Tuesday	0	82	8.4	-3.6	9.5	3.5
2014	11	8	4	4	3	5	309	309	Wednesday	0	76	2.4	-5.7	8.4	6.1
2014	11	14	4	10	5	9	310	310	Thursday	0	73	8.6	-11.2	9.6	5.1
2014	11	10	5	5	3	7	311	311	Friday	0	67	8.8	-8.4	9.8	6.2
2014	11	13	2	11	6	7	312	312	Saturday	1	73	8.4	-7.7	8.3	4.2
2014	11	5	2	3	2	3	313	313	Sunday	1	73	8.9	-5.3	9	5.7
2014	11	7	3	4	0	7	314	314	Monday	0	80	6.2	-7.2	7.1	3.7
2014	11	8	4	4	4	4	315	315	Tuesday	0	71	6.4	-9.1	7.2	4.7
2014	11	11	7	4	4	7	316	316	Wednesday	0	58	8.1	-15.3	8.4	4.4
2014	11	6	3	3	1	5	317	317	Thursday	0	74	8	-13.8	9.4	2.6
2014	11	7	7	0	0	7	318	318	Friday	0	77	7.9	-13.4	11.3	3.4
2014	11	7	3	4	3	4	319	319	Saturday	1	78	7.7	-14.2	13	2.3
2014	11	8	4	4	3	5	320	320	Sunday	1	80	7.1	-15.6	11.3	2.2
2014	11	5	2	3	0	5	321	321	Monday	0	76	7.3	-14.6	12	4.6
2014	11	12	6	6	5	7	322	322	Tuesday	0	75	7.6	-11.1	10.1	3.9
2014	11	7	5	2	1	6	323	323	Wednesday	0	78	7.4	-12.7	9.4	4.9
2014	11	15	8	7	6	9	324	324	Thursday	0	75	1.4	-6.5	10.6	6.4
2014	11	8	3	5	3	5	325	325	Friday	0	79	4	-11.3	7.6	5.9
2014	11	6	1	5	3	3	326	326	Saturday	1	77	7.2	-15.6	10.7	5.9
2014	11	6	2	4	0	6	327	327	Sunday	1	77	7.5	-15.9	5.4	4.4
2014	11	4	0	4	1	3	328	328	Monday	0	74	6.9	-15.7	12.3	4.5
2014	11	13	4	9	3	10	329	329	Tuesday	0	63	5.5	-6.9	11.5	8.6
2014	11	8	2	6	6	2	330	330	Wednesday	0	71	5.5	-6.2	16.8	9.5
2014	11	10	2	8	2	8	331	331	Thursday	0	57	7.3	-18.1	9.4	5.3
2014	11	11	9	2	1	10	332	332	Friday	0	65	7.3	-14	13.5	6.1
2014	11	3	1	2	0	3	333	333	Saturday	1	76	5	-15	8.9	3.9
2014	11	5	2	3	2	3	334	334	Sunday	1	75	0	-19.1	4.9	5.1
2014	12	11	1	10	3	8	335	335	Monday	0	57	7.3	-22	6	8.5
2014	12	11	6	5	4	7	336	336	Tuesday	0	61	6.8	-24.2	8.2	6.1
2014	12	13	8	5	4	9	337	337	Wednesday	0	75	0	-20.2	6	8.3
2014	12	10	3	7	4	6	338	338	Thursday	0	70	6.7	-24.1	8.5	4.2
2014	12	10	3	7	2	8	339	339	Friday	0	68	5.5	-23	9.9	3
2014	12	9	5	4	1	8	340	340	Saturday	1	74	6.9	-24.5	9.3	1.5
2014	12	8	4	4	4	4	341	341	Sunday	1	75	6.7	-26.9	11.4	2.9
2014	12	8	4	4	1	7	342	342	Monday	0	74	5.9	-25.6	11.4	2.9
2014	12	13	6	7	3	10	343	343	Tuesday	0	76	0	-21.8	9	3.6
2014	12	13	7	6	2	11	344	344	Wednesday	0	76	1.6	-17.4	9.3	5.7
2014	12	7	3	4	2	5	345	345	Thursday	0	77	6	-23	9.2	4.5
2014	12	3	0	3	1	2	346	346	Friday	0	78	6	-24.5	6.2	2.3
2014	12	8	1	7	1	7	347	347	Saturday	1	75	6.5	-28.2	7.9	3
2014	12	3	1	2	0	3	348	348	Sunday	1	76	1.8	-25.7	10.4	3
2014	12	11	7	4	5	6	349	349	Monday	0	77	6.4	-25.3	7.7	1.5
2014	12	6	4	2	2	4	350	350	Tuesday	0	74	5.8	-29	8.1	1.4
2014	12	4	0	4	2	2	351	351	Wednesday	0	72	5.7	-31.5	10.4	3.6
2014	12	14	7	7	2	12	352	352	Thursday	0	79	0	-20.9	14.6	4.3
2014	12	8	5	3	0	8	353	353	Friday	0	79	5.5	-22.1	9.7	3.1
2014	12	7	1	6	3	4	354	354	Saturday	1	73	5.6	-29.6	7.6	1.5
2014	12	7	3	4	3	4	355	355	Sunday	1	75	5.2	-26.6	11.4	2.9
2014	12	10	5	5	0	10	356	356	Monday	0	79	0	-21.6	13.3	3
2014	12	7	3	4	1	6	357	357	Tuesday	0	79	2.7	-21.3	11	1.3
2014	12	4	3	1	2	2	358	358	Wednesday	0	79	5	-21.9	13.2	3
2014	12	10	4	6	4	6	359	359	Thursday	0	80	7	-20.7	8.2	2.7
2014	12	10	4	6	4	6	360	360	Friday	0	82	5.7	-18.1	7.9	2.9
2014	12	3	1	2	0	3	361	361	Saturday	1	81	4.9	-19.1	8.6	3.3
2014	12	10	3	7	2	8	362	362	Sunday	1	80	0	-20	4.2	1.6
2014	12	4	3	1	0	4	363	363	Monday	0	79	4	-20.6	4.1	1.3
2014	12	10	6	4	2	8	364	364	Tuesday	0	79	5.5	-21.1	5.8	2.1
2014	12	5	3	2	3	2	365	365	Wednesday	0	78	5.9	-22.1	6	2.3
2015	1	15	6	9	4	11	1	366	Thursday	1	75	2.2	-26.3	7.3	2.7
2015	1	7	3	4	1	6	2	367	Friday	1	77	6.7	-24.1	13.4	4.1
2015	1	12	5	7	4	8	3	368	Saturday	1	78	6.7	-21.2	7.9	3.9
2015	1	8	4	4	4	4	4	369	Sunday	0	77	5.3	-19.3	14.2	2.4
2015	1	5	1	4	2	3	5	370	Monday	0	66	7	-19.1	10.3	9.4
2015	1	8	3	5	2	6	6	371	Tuesday	0	62	6.9	-23.1	7.9	6.2
2015	1	7	5	2	1	6	7	372	Wednesday	0	72	5.7	-23.8	10	2.4
2015	1	8	3	5	1	7	8	373	Thursday	0	75	5.8	-20.8	9.2	2.1
2015	1	7	4	3	1	6	9	374	Friday	0	79	1.5	-21.6	6.7	1.8
2015	1	12	4	8	3	9	10	375	Saturday	1	79	6.6	-21	6.3	3.1
2015	1	13	6	7	7	6	11	376	Sunday	1	76	1.1	-24.6	8.8	3.6
2015	1	13	3	10	4	9	12	377	Monday	0	78	5.9	-21.1	7.7	3.5
2015	1	9	3	6	6	3	13	378	Tuesday	0	77	4.4	-24	8.8	1.8
2015	1	5	2	3	2	3	14	379	Wednesday	0	77	1.1	-23.8	7.2	1.9
2015	1	7	4	3	1	6	15	380	Thursday	0	77	2.3	-24	5.9	1.8
2015	1	12	4	8	3	9	16	381	Friday	0	76	7.3	-24.9	10.1	3.7
2015	1	5	2	3	0	5	17	382	Saturday	1	76	5.2	-24.9	8.7	3.5
2015	1	14	5	9	3	11	18	383	Sunday	1	76	6.4	-23.5	8.2	3.2
2015	1	3	1	2	2	1	19	384	Monday	0	75	3.1	-24.2	11.8	4.5
2015	1	9	7	2	1	8	20	385	Tuesday	0	77	5.2	-21.3	7.9	3.6
2015	1	9	2	7	5	4	21	386	Wednesday	0	78	5.5	-21.1	10.5	3.4
2015	1	6	2	4	2	4	22	387	Thursday	0	74	7.1	-19.1	9.9	4.8
2015	1	4	1	3	1	3	23	388	Friday	0	75	5.9	-16.7	5.8	3.7
2015	1	11	4	7	2	9	24	389	Saturday	1	76	6.5	-20.6	12.6	5.4
2015	1	13	4	9	3	10	25	390	Sunday	1	68	6.2	-16.4	9	4.3
2015	1	6	1	5	1	5	26	391	Monday	0	63	7	-24.8	9.1	5.9
2015	1	11	4	7	3	8	27	392	Tuesday	0	72	7.9	-25.6	11	3.9
2015	1	15	6	9	4	11	28	393	Wednesday	0	69	6.8	-22.4	10.9	4.5
2015	1	10	3	7	1	9	29	394	Thursday	0	75	8.1	-21.9	9.6	3.8
2015	1	8	0	8	2	6	30	395	Friday	0	72	8.1	-25	11.2	4
2015	1	9	4	5	2	7	31	396	Saturday	1	72	8.4	-20.7	9.8	4.6
2015	2	7	4	3	4	3	32	397	Sunday	1	70	8.1	-17.5	9.2	5.8
2015	2	7	4	3	2	5	33	398	Monday	0	72	6.4	-17.9	11.6	2.9
2015	2	9	4	5	4	5	34	399	Tuesday	0	78	4.3	-17.8	6.1	2.8
2015	2	12	5	7	4	8	35	400	Wednesday	0	80	7.2	-17.9	8.5	2.7
2015	2	8	1	7	4	4	36	401	Thursday	0	73	8.4	-13.1	15.5	4.3
2015	2	9	4	5	0	9	37	402	Friday	0	66	8.5	-16.1	10.5	6
2015	2	6	2	4	3	3	38	403	Saturday	1	55	8.4	-28	9.8	5.5
2015	2	8	1	7	1	7	39	404	Sunday	1	62	8.9	-26.6	13	3.3
2015	2	7	3	4	2	5	40	405	Monday	0	70	8.5	-21.2	15.7	3.1
2015	2	12	5	7	6	6	41	406	Tuesday	0	71	8.6	-22.2	12.6	2.2
2015	2	7	2	5	1	6	42	407	Wednesday	0	73	4.6	-18.6	13.3	3
2015	2	10	5	5	0	10	43	408	Thursday	0	77	8.7	-20.4	14.4	3
2015	2	9	5	4	1	8	44	409	Friday	0	73	6.7	-17.5	12.2	3.5
2015	2	7	4	3	4	3	45	410	Saturday	1	78	8.5	-18.3	15.3	1.4
2015	2	11	3	8	3	8	46	411	Sunday	0	77	3.4	-14.7	14.3	2.2
2015	2	7	2	5	4	3	47	412	Monday	0	78	6.7	-12.9	9.3	1.6
2015	2	9	4	5	0	9	48	413	Tuesday	0	75	8.7	-15.2	12.5	3.2
2015	2	6	2	4	2	4	49	414	Wednesday	1	68	9.1	-17.5	15.9	4.8
2015	2	9	4	5	4	5	50	415	Thursday	1	65	6.8	-7.9	17.6	6.6
2015	2	12	3	9	5	7	51	416	Friday	1	79	4.5	-7.2	5	3.4
2015	2	5	5	0	0	5	52	417	Saturday	1	85	0	-7	5.5	6
2015	2	4	3	1	0	4	53	418	Sunday	1	79	0	-11.6	6.9	9.1
2015	2	9	3	6	2	7	54	419	Monday	1	72	8.5	-20.3	10	4
2015	2	11	6	5	3	8	55	420	Tuesday	1	75	9.3	-22.4	13	1.8
2015	2	7	6	1	4	3	56	421	Wednesday	0	76	8.2	-22.9	10.8	3
2015	2	14	8	6	1	13	57	422	Thursday	0	76	8.1	-20.6	11.6	3.1
2015	2	8	3	5	2	6	58	423	Friday	0	74	9.7	-17.6	12.5	6.3
2015	2	11	4	7	4	7	59	424	Saturday	0	72	8.8	-13.6	9.1	4
2015	3	11	3	8	3	8	60	425	Sunday	1	73	9.7	-14.7	13.6	4.6
2015	3	1	1	0	0	1	61	426	Monday	0	69	9.2	-15	12.2	4.3
2015	3	8	3	5	1	7	62	427	Tuesday	0	78	8.3	-16.9	8.3	1.7
2015	3	7	3	4	1	6	63	428	Wednesday	0	73	9.9	-19.4	14.1	4.2
2015	3	7	3	4	4	3	64	429	Thursday	0	63	9.4	-15.2	15.9	4.7
2015	3	7	4	3	3	4	65	430	Friday	0	65	9.3	-11	7.6	5.7
2015	3	8	3	5	3	5	66	431	Saturday	1	63	10.2	-15.3	11.3	6.7
2015	3	7	5	2	1	6	67	432	Sunday	1	69	9.6	-17.9	9.8	3.5
2015	3	7	3	4	2	5	68	433	Monday	0	67	10.3	-21.5	13.2	4.2
2015	3	10	1	9	2	8	69	434	Tuesday	0	66	10	-18.9	11.9	2.4
2015	3	13	6	7	2	11	70	435	Wednesday	0	59	10.1	-16.8	15.3	3.6
2015	3	3	2	1	1	2	71	436	Thursday	0	70	7.3	-15.9	12.7	3.1
2015	3	4	1	3	3	1	72	437	Friday	0	74	10	-14.6	15	3.5
2015	3	8	3	5	1	7	73	438	Saturday	1	72	9.4	-11.6	17.4	3.1
2015	3	8	5	3	3	5	74	439	Sunday	1	74	6.7	-9.3	15.2	4.4
2015	3	14	4	10	5	9	75	440	Monday	0	82	1.8	-7.5	7.6	4.4
2015	3	7	5	2	2	5	76	441	Tuesday	0	65	9.2	-8.1	13.6	5.6
2015	3	5	2	3	2	3	77	442	Wednesday	0	59	7.6	-4.7	8.7	4.4
2015	3	3	3	0	0	3	78	443	Thursday	0	56	9.9	-6.3	12.3	7.2
2015	3	13	7	6	0	13	79	444	Friday	0	61	10.9	-6.6	15.6	5
2015	3	6	2	4	0	6	80	445	Saturday	1	52	10.8	-8.8	6.5	6.2
2015	3	7	1	6	3	4	81	446	Sunday	1	47	11	-12.4	13.9	5.9
2015	3	6	3	3	1	5	82	447	Monday	0	62	10.7	-9.9	18	3.5
2015	3	13	2	11	4	9	83	448	Tuesday	0	64	11.2	-3.1	16.6	5.6
2015	3	6	4	2	2	4	84	449	Wednesday	0	48	10.7	3.6	10.3	5.5
2015	3	10	4	6	6	4	85	450	Thursday	0	38	7.3	6.8	9.5	6
2015	3	11	3	8	6	5	86	451	Friday	0	55	10	6.5	11.7	3.1
2015	3	14	4	10	2	12	87	452	Saturday	1	51	10.4	3.3	10.7	4.5
2015	3	6	1	5	2	4	88	453	Sunday	1	40	9.5	4.5	18.3	7.1
2015	3	10	3	7	1	9	89	454	Monday	0	45	6.3	-0.4	8.9	3.2
2015	3	8	3	5	2	6	90	455	Tuesday	0	32	10.6	-2	13.7	5.5
2015	4	2	1	1	1	1	91	456	Wednesday	0	33	10.8	2.3	13	6.1
2015	4	6	5	1	0	6	92	457	Thursday	0	41	6.3	1.9	12.6	2.5
2015	4	8	2	6	3	5	93	458	Friday	0	45	6.3	0	9.6	4.1
2015	4	7	1	6	2	5	94	459	Saturday	1	72	0	-6.7	8.4	7.8
2015	4	6	2	4	2	4	95	460	Sunday	1	76	3.2	-9.4	4.5	6.9
2015	4	10	3	7	0	10	96	461	Monday	1	55	11.3	-11.3	13.3	3.7
2015	4	7	4	3	2	5	97	462	Tuesday	0	58	8.5	-6.8	14.7	3.6
2015	4	15	6	9	2	13	98	463	Wednesday	0	72	5.2	-3.6	10.6	2.5
2015	4	5	3	2	1	4	99	464	Thursday	0	64	8.7	-2.6	9.8	2.4
2015	4	11	7	4	7	4	100	465	Friday	0	65	10.2	-3.1	8.8	3
2015	4	6	2	4	2	4	101	466	Saturday	1	51	11.6	-4.5	10.4	2.8
2015	4	11	3	8	2	9	102	467	Sunday	1	43	10.7	-0.7	15.1	5.6
2015	4	6	2	4	3	3	103	468	Monday	0	25	9.4	8.9	16.7	12.4
2015	4	7	4	3	1	6	104	469	Tuesday	0	32	9.1	12.4	21.8	6
2015	4	10	6	4	1	9	105	470	Wednesday	0	45	4.4	9.9	14.2	9.7
2015	4	8	5	3	0	8	106	471	Thursday	0	53	2.6	2.2	9.8	7.7
2015	4	8	3	5	2	6	107	472	Friday	0	38	12.2	2.2	15.3	3.5
2015	4	3	0	3	0	3	108	473	Saturday	1	51	4.5	3.6	17.1	4.2
2015	4	12	5	7	4	8	109	474	Sunday	1	47	7.1	1	9.8	11.4
2015	4	13	3	10	2	11	110	475	Monday	0	55	6.2	1.9	11.1	7.1
2015	4	8	3	5	4	4	111	476	Tuesday	0	45	12.7	2.8	15.2	4
2015	4	7	5	2	0	7	112	477	Wednesday	0	31	0	6.2	11.7	8.1
2015	4	7	2	5	2	5	113	478	Thursday	0	47	8.9	3.7	14.1	6.7
2015	4	12	4	8	3	9	114	479	Friday	0	40	11.9	6.6	18.6	3
2015	4	5	3	2	3	2	115	480	Saturday	1	32	6.7	15.9	15.9	5.9
2015	4	8	5	3	2	6	116	481	Sunday	1	24	10	16.2	11.6	6.4
2015	4	10	5	5	3	7	117	482	Monday	0	42	3.3	10.3	10.9	4.4
2015	4	10	2	8	3	7	118	483	Tuesday	0	42	10.7	13.6	18.6	5.1
2015	4	10	5	5	2	8	119	484	Wednesday	0	27	6.8	16.7	15.4	9.4
2015	4	6	2	4	1	5	120	485	Thursday	0	15	5.5	9.4	12.3	4.2
2015	5	9	5	4	1	8	121	486	Friday	1	45	6.8	9.1	8	4.8
2015	5	13	4	9	3	10	122	487	Saturday	1	50	4.9	6.7	11.6	5.4
2015	5	4	3	1	1	3	123	488	Sunday	1	55	5.4	5.2	8.1	10.6
2015	5	6	1	5	2	4	124	489	Monday	0	26	11	7.5	13.5	7.1
2015	5	5	2	3	2	3	125	490	Tuesday	0	67	1.2	5.2	5.7	6.6
2015	5	9	3	6	4	5	126	491	Wednesday	0	74	3.8	4.5	9.5	5.6
2015	5	8	4	4	1	7	127	492	Thursday	0	56	5.9	3.2	8	5
2015	5	6	3	3	3	3	128	493	Friday	0	47	6.6	4.7	11.2	2.2
2015	5	3	1	2	1	2	129	494	Saturday	1	40	12.4	7.4	13.4	2.6
2015	5	6	2	4	1	5	130	495	Sunday	1	32	11.9	11	16.3	2.7
2015	5	8	5	3	2	6	131	496	Monday	0	44	10.4	10.2	16.2	2.3
2015	5	11	2	9	2	9	132	497	Tuesday	0	55	10.5	10.4	12.8	2.8
2015	5	11	2	9	4	7	133	498	Wednesday	0	65	6.9	10.6	14.8	2.7
2015	5	9	2	7	2	7	134	499	Thursday	0	43	12.1	4.1	11.2	8.9
2015	5	7	2	5	4	3	135	500	Friday	0	50	0	4.1	8.2	7.1
2015	5	9	3	6	1	8	136	501	Saturday	1	37	12.3	10	21.1	3
2015	5	10	3	7	3	7	137	502	Sunday	1	34	11.2	14.2	19.1	4
2015	5	14	5	9	5	9	138	503	Monday	0	70	3	9	12.4	3.6
2015	5	7	3	4	3	4	139	504	Tuesday	0	41	11.7	13.9	17	6.2
2015	5	11	7	4	3	8	140	505	Wednesday	0	25	13.5	15.4	17.8	4.9
2015	5	13	4	9	6	7	141	506	Thursday	0	31	13.5	17.2	15.9	6.2
2015	5	6	3	3	1	5	142	507	Friday	0	39	13.2	16.1	15	6.8
2015	5	9	4	5	3	6	143	508	Saturday	1	31	11.8	18.8	17.5	3.9
2015	5	8	3	5	3	5	144	509	Sunday	1	28	9.3	20.9	9.7	7.8
2015	5	6	4	2	2	4	145	510	Monday	0	46	7.9	16.5	13.7	4.6
2015	5	6	5	1	0	6	146	511	Tuesday	0	48	12.1	16.7	13.7	4.5
2015	5	8	5	3	3	5	147	512	Wednesday	0	40	13	16.1	16.8	4.1
2015	5	16	10	6	7	9	148	513	Thursday	0	54	8.1	16.7	15.3	4.3
2015	5	7	3	4	3	4	149	514	Friday	0	71	4.7	8.5	7.8	6.9
2015	5	14	4	10	5	9	150	515	Saturday	1	34	13.2	14	16.6	4
2015	5	2	0	2	1	1	151	516	Sunday	1	49	9.3	11.5	12.4	11.6
2015	6	9	3	6	4	5	152	517	Monday	0	66	9.5	9.8	14.1	3
2015	6	11	4	7	3	8	153	518	Tuesday	0	47	12.8	13	18.5	3.5
2015	6	12	5	7	5	7	154	519	Wednesday	0	34	12.8	17.2	18	4.1
2015	6	7	3	4	0	7	155	520	Thursday	0	35	11	16.8	9.7	5.4
2015	6	17	9	8	5	12	156	521	Friday	0	59	7.2	12.9	14.8	5.6
2015	6	3	2	1	0	3	157	522	Saturday	1	64	7.9	12.5	10.3	5.7
2015	6	9	4	5	6	3	158	523	Sunday	1	61	6	13.5	11	3.8
2015	6	9	6	3	1	8	159	524	Monday	0	81	6.4	12.2	9	2.1
2015	6	6	3	3	2	4	160	525	Tuesday	0	70	8.6	14.4	15.7	1.7
2015	6	11	6	5	1	10	161	526	Wednesday	0	56	9.8	17.8	14.2	4.4
2015	6	6	2	4	1	5	162	527	Thursday	0	91	0	13.7	6.3	5.9
2015	6	6	1	5	0	6	163	528	Friday	0	79	1.8	16.5	8	4.3
2015	6	7	2	5	4	3	164	529	Saturday	1	64	13.3	19.7	17.1	2.6
2015	6	14	6	8	9	5	165	530	Sunday	1	51	12.7	21.6	16.7	3.9
2015	6	14	3	11	3	11	166	531	Monday	0	47	12.1	24.1	17.9	7.5
2015	6	5	3	2	0	5	167	532	Tuesday	0	70	11.5	17.3	10.1	4.1
2015	6	11	3	8	4	7	168	533	Wednesday	0	70	3.6	15.2	6.3	6.5
2015	6	15	5	10	1	14	169	534	Thursday	0	66	7.3	16.6	13.3	6.1
2015	6	9	3	6	3	6	170	535	Friday	0	48	14.5	20.2	14	2.5
2015	6	19	6	13	8	11	171	536	Saturday	1	40	14.2	22.5	17.4	2.5
2015	6	6	2	4	3	3	172	537	Sunday	1	43	14.4	23.5	11.1	6
2015	6	9	4	5	4	5	173	538	Monday	1	61	13.6	21.1	15.2	2
2015	6	7	1	6	1	6	174	539	Tuesday	0	71	8.5	19.7	13.8	4
2015	6	8	5	3	2	6	175	540	Wednesday	0	62	6.5	20.7	11.5	3.7
2015	6	12	3	9	3	9	176	541	Thursday	0	41	13.8	21.4	12	3.6
2015	6	9	4	5	3	6	177	542	Friday	0	39	11.5	22.1	18.1	2.7
2015	6	9	4	5	0	9	178	543	Saturday	1	52	12.2	21.9	13.5	6.8
2015	6	10	5	5	3	7	179	544	Sunday	1	41	12.1	17.4	15.4	3.6
2015	6	7	2	5	2	5	180	545	Monday	0	50	14.1	15.1	15.2	3.6
2015	6	7	4	3	2	5	181	546	Tuesday	0	61	3.8	13.9	13.3	3.9
2015	7	11	4	7	1	10	182	547	Wednesday	0	72	6.7	13.2	7.8	4.9
2015	7	17	9	8	6	11	183	548	Thursday	0	60	11.1	14.4	11.7	2.1
2015	7	9	5	4	1	8	184	549	Friday	0	50	12.6	17.7	18.3	1.4
2015	7	5	3	2	4	1	185	550	Saturday	1	47	10.3	21.2	15.9	2.2
2015	7	13	7	6	4	9	186	551	Sunday	1	40	10.6	24.1	16.6	3.2
2015	7	7	2	5	2	5	187	552	Monday	0	39	14.1	24.9	16.2	4
2015	7	5	2	3	3	2	188	553	Tuesday	0	34	14.1	26.7	16.9	4.1
2015	7	9	1	8	2	7	189	554	Wednesday	0	36	9.1	27.6	13.8	5.9
2015	7	6	4	2	2	4	190	555	Thursday	0	57	5.8	23	13	4.8
2015	7	10	4	6	4	6	191	556	Friday	0	59	10.7	22.8	14.6	3.4
2015	7	11	1	10	4	7	192	557	Saturday	1	59	10.6	23.8	12.3	3
2015	7	6	1	5	3	3	193	558	Sunday	1	47	12.8	26.7	18.3	2.5
2015	7	9	4	5	3	6	194	559	Monday	0	43	12.6	27.7	17.7	3.5
2015	7	6	3	3	2	4	195	560	Tuesday	0	47	11.9	25.1	12	5.5
2015	7	7	4	3	2	5	196	561	Wednesday	0	55	6.2	21.5	11	5.7
2015	7	11	5	6	4	7	197	562	Thursday	0	68	2.9	20.9	12.3	2.5
2015	7	6	3	3	2	4	198	563	Friday	0	75	5.5	20.7	8.8	3.1
2015	7	6	3	3	0	6	199	564	Saturday	1	64	10.9	22.7	11.7	2.1
2015	7	5	2	3	2	3	200	565	Sunday	1	66	5.9	21.6	9.4	4.5
2015	7	5	4	1	2	3	201	566	Monday	0	61	5.2	21.9	10.2	2.7
2015	7	6	2	4	2	4	202	567	Tuesday	0	68	5.7	20.9	9.1	3.1
2015	7	9	4	5	3	6	203	568	Wednesday	0	72	8.8	21.8	9.9	3.8
2015	7	4	1	3	1	3	204	569	Thursday	0	62	11.8	23.4	12.3	2.3
2015	7	10	3	7	2	8	205	570	Friday	0	57	11.1	24.4	12.8	1.6
2015	7	4	1	3	2	2	206	571	Saturday	1	71	1.4	21.6	6.5	3.8
2015	7	7	4	3	1	6	207	572	Sunday	1	89	0.8	16.1	4.6	5.6
2015	7	6	1	5	1	5	208	573	Monday	0	64	10.8	17.7	10.4	5.1
2015	7	7	3	4	3	4	209	574	Tuesday	0	60	13.4	19.1	15.4	3.4
2015	7	5	1	4	1	4	210	575	Wednesday	0	58	12.3	20.8	12.1	4.1
2015	7	9	1	8	4	5	211	576	Thursday	0	55	12.2	21.1	16.3	1.9
2015	7	2	0	2	0	2	212	577	Friday	0	54	9.5	22.3	14.2	3
2015	8	7	3	4	0	7	213	578	Saturday	1	52	7.7	23.5	14.7	5.6
2015	8	4	1	3	2	2	214	579	Sunday	1	82	3.8	18.6	8.9	8
2015	8	8	2	6	2	6	215	580	Monday	0	86	2.3	17	7	8
2015	8	10	2	8	1	9	216	581	Tuesday	0	88	3.4	17.2	6.7	4.1
2015	8	5	1	4	1	4	217	582	Wednesday	0	87	1.1	18.6	6.8	1.5
2015	8	5	4	1	0	5	218	583	Thursday	0	93	2.8	17.1	8.1	3.6
2015	8	8	1	7	1	7	219	584	Friday	0	90	2.7	17.4	8.3	2.4
2015	8	6	4	2	2	4	220	585	Saturday	1	92	5	17.7	8.1	3.3
2015	8	5	2	3	2	3	221	586	Sunday	1	77	12.7	19.8	12.7	2.4
2015	8	4	2	2	1	3	222	587	Monday	0	63	12.6	22.6	14.4	1.3
2015	8	4	1	3	1	3	223	588	Tuesday	0	64	12.6	23.1	14	2.2
2015	8	7	1	6	3	4	224	589	Wednesday	0	63	11.6	23.6	13.3	2.7
2015	8	14	6	8	4	10	225	590	Thursday	0	59	7.4	24.3	13.4	7.2
2015	8	10	6	4	3	7	226	591	Friday	0	76	3.8	20.4	5.1	5.3
2015	8	11	4	7	6	5	227	592	Saturday	1	87	5.4	16.8	8.8	3.9
2015	8	7	3	4	2	5	228	593	Sunday	1	88	3.2	17.4	10.8	3
2015	8	3	2	1	0	3	229	594	Monday	0	89	4.6	18	6.5	3.2
2015	8	2	2	0	0	2	230	595	Tuesday	0	72	10.3	20.8	11.8	3.3
2015	8	9	4	5	3	6	231	596	Wednesday	0	71	11.3	20.2	12.5	2.2
2015	8	6	2	4	2	4	232	597	Thursday	0	79	10.6	18.3	10.4	2.5
2015	8	10	5	5	3	7	233	598	Friday	0	86	2.7	18.2	7.2	3.6
2015	8	11	8	3	3	8	234	599	Saturday	1	79	7.3	19	8.7	3.3
2015	8	11	3	8	2	9	235	600	Sunday	1	80	6	18.8	10.1	3.7
2015	8	6	2	4	2	4	236	601	Monday	0	77	9.2	18.7	10.5	4.1
2015	8	7	3	4	4	3	237	602	Tuesday	0	78	9.6	17.9	10.7	4.1
2015	8	7	2	5	2	5	238	603	Wednesday	0	70	12.7	19.2	12	3.2
2015	8	6	2	4	3	3	239	604	Thursday	0	68	11.5	19.3	13.9	1.8
2015	8	5	1	4	3	2	240	605	Friday	0	66	10.5	19.5	14.2	2.9
2015	8	3	1	2	2	1	241	606	Saturday	1	69	10.9	17.8	12.2	3.3
2015	8	7	3	4	3	4	242	607	Sunday	1	77	6.9	16.4	10.1	3.3
2015	8	4	2	2	1	3	243	608	Monday	0	71	11.3	18.3	12.6	2.2
2015	9	9	3	6	2	7	244	609	Tuesday	0	70	11.4	18.3	15.8	1.6
2015	9	7	3	4	2	5	245	610	Wednesday	0	68	11.6	15.9	12.9	4.6
2015	9	8	3	5	2	6	246	611	Thursday	1	66	5.4	15.3	13.5	2.8
2015	9	9	5	4	4	5	247	612	Friday	1	58	11.9	14.5	12.1	4.2
2015	9	7	3	4	2	5	248	613	Saturday	1	52	12	13.6	15.5	2.9
2015	9	6	3	3	2	4	249	614	Sunday	0	53	8.3	14	18.9	3.2
2015	9	5	3	2	4	1	250	615	Monday	0	65	9	15.6	15.8	4.7
2015	9	8	2	6	2	6	251	616	Tuesday	0	66	4.7	13.9	7	6.5
2015	9	2	0	2	1	1	252	617	Wednesday	0	56	11.1	9.2	11	6.8
2015	9	11	3	8	5	6	253	618	Thursday	0	55	8.8	8.9	11.7	5.3
2015	9	9	2	7	2	7	254	619	Friday	0	64	3.2	8.3	9.1	3.9
2015	9	9	2	7	1	8	255	620	Saturday	1	73	1.6	7.5	11.1	4
2015	9	6	3	3	2	4	256	621	Sunday	1	59	11.6	14.4	22.5	4.4
2015	9	7	4	3	2	5	257	622	Monday	0	39	11.5	19.6	20	6
2015	9	7	3	4	1	6	258	623	Tuesday	0	31	11.1	21.5	16.6	8.7
2015	9	9	4	5	3	6	259	624	Wednesday	0	48	6.8	19	11.3	7.6
2015	9	7	3	4	1	6	260	625	Thursday	0	71	9	12.2	13.2	2.6
2015	9	8	4	4	2	6	261	626	Friday	0	60	6	13.7	10.3	2.9
2015	9	5	3	2	1	4	262	627	Saturday	1	45	10.7	12.3	17.5	1.8
2015	9	9	3	6	3	6	263	628	Sunday	1	51	3.7	14.3	14.1	6.4
2015	9	14	8	6	4	10	264	629	Monday	0	56	9.2	9	10.9	4.9
2015	9	7	4	3	3	4	265	630	Tuesday	0	79	0	4.8	7.3	7.7
2015	9	8	0	8	3	5	266	631	Wednesday	0	72	0	6.5	7.2	4.5
2015	9	10	4	6	2	8	267	632	Thursday	0	79	0.7	7.6	6.1	4.6
2015	9	8	4	4	1	7	268	633	Friday	0	79	5.1	7.3	9.1	2.6
2015	9	5	2	3	4	1	269	634	Saturday	1	85	1.4	5.9	6.7	3.6
2015	9	5	2	3	0	5	270	635	Sunday	1	83	2.2	5.8	6.7	2.7
2015	9	4	4	0	0	4	271	636	Monday	0	67	10	5.7	14.4	3.1
2015	9	12	2	10	4	8	272	637	Tuesday	0	60	10.1	8.7	17.9	5.6
2015	9	9	3	6	1	8	273	638	Wednesday	0	78	0	6.2	7	5.2
2015	10	6	1	5	3	3	274	639	Thursday	1	77	6.7	2.3	9.1	5.2
2015	10	6	4	2	2	4	275	640	Friday	1	66	3.1	1.8	7.6	8.4
2015	10	17	6	11	5	12	276	641	Saturday	1	45	9.6	2.6	10.8	6.5
2015	10	8	3	5	4	4	277	642	Sunday	1	45	5.7	8.5	22.4	7.8
2015	10	5	1	4	1	4	278	643	Monday	1	48	7.9	12.2	15.2	3.2
2015	10	5	1	4	0	5	279	644	Tuesday	1	50	10.1	12.7	20.9	6.1
2015	10	16	4	12	5	11	280	645	Wednesday	1	44	3.1	12.7	15.7	9.4
2015	10	4	2	2	1	3	281	646	Thursday	0	63	4.1	1.7	5.5	7.6
2015	10	10	3	7	4	6	282	647	Friday	0	63	4.5	1.1	13.2	4.5
2015	10	12	3	9	4	8	283	648	Saturday	0	81	0	5.6	8.7	7.8
2015	10	4	2	2	1	3	284	649	Sunday	1	53	8.4	4.3	9.8	7.8
2015	10	8	3	5	5	3	285	650	Monday	0	57	8.3	3.9	10.9	2.9
2015	10	7	4	3	1	6	286	651	Tuesday	0	59	8.9	5.2	18.6	2.9
2015	10	8	3	5	1	7	287	652	Wednesday	0	59	9.9	8.5	19.3	3.2
2015	10	16	7	9	2	14	288	653	Thursday	0	53	9.7	8.8	19.9	3.9
2015	10	5	3	2	2	3	289	654	Friday	0	56	4.2	7.3	13.9	5.1
2015	10	9	1	8	4	5	290	655	Saturday	1	40	9.3	-0.7	11.4	6.2
2015	10	7	3	4	3	4	291	656	Sunday	1	43	6.7	0.2	13.5	6.7
2015	10	3	0	3	0	3	292	657	Monday	0	39	8.5	1.1	8.4	6.2
2015	10	12	4	8	5	7	293	658	Tuesday	0	44	8.5	-2.4	15.3	4.3
2015	10	11	6	5	6	5	294	659	Wednesday	0	48	8.4	-0.1	15.8	5.2
2015	10	8	1	7	3	5	295	660	Thursday	0	41	7.4	4.2	13.7	5.4
2015	10	6	3	3	1	5	296	661	Friday	0	34	8.3	2	11.1	7.6
2015	10	8	1	7	5	3	297	662	Saturday	1	36	9.1	-6.7	10.9	3.1
2015	10	8	2	6	0	8	298	663	Sunday	1	33	7.5	-0.9	18.2	5.8
2015	10	11	7	4	3	8	299	664	Monday	0	77	0	0.2	12.3	9.1
2015	10	9	4	5	1	8	300	665	Tuesday	0	68	6.8	-6.6	5.5	6.7
2015	10	9	2	7	1	8	301	666	Wednesday	0	65	8.2	-8.2	6.3	5.8
2015	10	11	6	5	2	9	302	667	Thursday	0	69	6.7	-8.4	9.7	4.7
2015	10	8	2	6	3	5	303	668	Friday	0	70	8.8	-6.8	13.3	4.5
2015	10	4	1	3	1	3	304	669	Saturday	1	70	8.5	-2.9	14.9	5.4
2015	11	11	2	9	3	8	305	670	Sunday	1	61	7.2	0.2	9.5	5.5
2015	11	11	7	4	3	8	306	671	Monday	0	63	7.4	1.2	14.2	5
2015	11	6	1	5	2	4	307	672	Tuesday	0	42	8.2	6.8	13.3	9.3
2015	11	11	3	8	6	5	308	673	Wednesday	0	58	7.9	-3	17.8	9.5
2015	11	9	5	4	4	5	309	674	Thursday	0	50	8.2	-9.1	8.6	7.6
2015	11	5	2	3	0	5	310	675	Friday	0	55	8.3	-8.7	12.7	2.5
2015	11	10	3	7	4	6	311	676	Saturday	1	52	5.1	-8.7	12.4	4.1
2015	11	4	2	2	1	3	312	677	Sunday	1	50	0	-5.5	7.4	3.5
2015	11	6	1	5	2	4	313	678	Monday	0	64	5.3	-4.2	6.6	2.3
2015	11	16	5	11	6	10	314	679	Tuesday	0	68	4.6	-3.4	6.1	3.3
2015	11	10	4	6	1	9	315	680	Wednesday	0	82	2.9	-5.9	8.2	2.7
2015	11	8	2	6	4	4	316	681	Thursday	0	72	7.6	-2.2	15.9	5.5
2015	11	6	1	5	2	4	317	682	Friday	0	75	4.7	2.5	9.7	5.5
2015	11	12	2	10	5	7	318	683	Saturday	1	81	0	-3	9.7	4
2015	11	7	5	2	1	6	319	684	Sunday	1	60	7.9	-12.8	8.9	8.4
2015	11	5	3	2	2	3	320	685	Monday	0	64	0	-15.5	8.2	2.5
2015	11	4	2	2	2	2	321	686	Tuesday	0	62	7.5	-16.8	10.7	4.4
2015	11	8	2	6	2	6	322	687	Wednesday	0	72	7.6	-17.9	10.4	2.5
2015	11	7	3	4	1	6	323	688	Thursday	0	65	7.5	-17.8	13.4	1.5
2015	11	23	9	14	3	20	324	689	Friday	0	73	7.7	-18.2	10.9	2.7
2015	11	9	5	4	1	8	325	690	Saturday	1	69	7.1	-19.7	10.9	2.7
2015	11	11	6	5	4	7	326	691	Sunday	1	67	7.2	-21.2	9.4	2
2015	11	8	3	5	2	6	327	692	Monday	0	64	7.6	-21	12.3	1.9
2015	11	6	3	3	1	5	328	693	Tuesday	0	70	7.4	-21.9	11	2.5
2015	11	6	3	3	1	5	329	694	Wednesday	0	72	6.9	-22.4	11.9	2.9
2015	11	7	3	4	3	4	330	695	Thursday	0	71	7.3	-22.4	10.2	4.5
2015	11	8	6	2	3	5	331	696	Friday	0	72	6.5	-21.1	8.7	3.2
2015	11	9	4	5	3	6	332	697	Saturday	1	74	3.1	-20.5	10	3.9
2015	11	8	4	4	5	3	333	698	Sunday	1	82	1.7	-15.4	5.7	2.3
2015	11	5	2	3	1	4	334	699	Monday	0	80	5.6	-14.7	6.6	3.9
2015	12	6	2	4	1	5	335	700	Tuesday	0	79	0	-12.9	10.3	5.7
2015	12	10	6	4	2	8	336	701	Wednesday	0	81	0	-12	4.6	5.3
2015	12	11	4	7	5	6	337	702	Thursday	0	77	6.9	-17	8.8	4.6
2015	12	11	8	3	3	8	338	703	Friday	0	81	1.3	-17	9.4	2.9
2015	12	9	4	5	3	6	339	704	Saturday	1	70	6.9	-20.3	7.5	2.6
2015	12	9	4	5	1	8	340	705	Sunday	1	70	6.8	-25.7	11.4	2.3
2015	12	14	6	8	6	8	341	706	Monday	0	71	6.2	-21.5	10.9	4.1
2015	12	10	3	7	5	5	342	707	Tuesday	0	79	2.4	-15.1	14.4	7.3
2015	12	9	3	6	2	7	343	708	Wednesday	0	77	6.9	-16	8.1	1.3
2015	12	9	3	6	4	5	344	709	Thursday	0	82	1.4	-19.5	7.7	3.1
2015	12	11	1	10	4	7	345	710	Friday	0	77	5.4	-15.2	10	4.2
2015	12	9	4	5	1	8	346	711	Saturday	1	79	5.4	-19.4	7.8	1.5
2015	12	4	1	3	2	2	347	712	Sunday	1	79	4.5	-20.2	7.1	2.3
2015	12	10	3	7	2	8	348	713	Monday	0	81	0	-14.4	7.7	2
2015	12	9	7	2	3	6	349	714	Tuesday	0	81	6	-17	4.3	3.8
2015	12	3	0	3	0	3	350	715	Wednesday	0	77	6.8	-21.3	7.9	4
2015	12	11	3	8	3	8	351	716	Thursday	0	77	6.5	-18.8	9.1	3.5
2015	12	9	5	4	3	6	352	717	Friday	0	80	4.3	-20.5	9.5	4.1
2015	12	8	7	1	3	5	353	718	Saturday	1	78	6.9	-17.6	7.4	4.4
2015	12	13	7	6	4	9	354	719	Sunday	1	79	0	-19.2	7.8	4.8
2015	12	10	3	7	3	7	355	720	Monday	0	79	0	-22.3	9	3.1
2015	12	7	2	5	3	4	356	721	Tuesday	0	77	3.9	-20.9	7.6	3.5
2015	12	10	3	7	2	8	357	722	Wednesday	0	75	6	-26.1	8	3.1
2015	12	10	5	5	3	7	358	723	Thursday	0	75	6.3	-27.9	6.8	3.8
2015	12	7	1	6	2	5	359	724	Friday	0	71	5.8	-32.7	6.1	2.4
2015	12	9	3	6	2	7	360	725	Saturday	1	70	5.8	-32.8	6.4	4.9
2015	12	5	2	3	2	3	361	726	Sunday	1	70	6.9	-30.8	8.3	5.1
2015	12	7	2	5	2	5	362	727	Monday	0	73	7.4	-28.6	11.4	3
2015	12	8	5	3	2	6	363	728	Tuesday	0	75	6.3	-25.3	9.1	1.9
2015	12	11	3	8	5	6	364	729	Wednesday	0	80	0	-20.6	4.3	2.6
2015	12	6	2	4	1	5	365	730	Thursday	0	79	4.4	-16.8	5.2	4.2
2016	1	12	5	7	2	10	1	731	Friday	1	77	6.6	-24.9	9.9	2.8
2016	1	7	3	4	0	7	2	732	Saturday	1	76	0	-26.1	8.5	2
2016	1	9	2	7	1	8	3	733	Sunday	1	77	7.3	-22.6	4.7	4.7
2016	1	8	4	4	1	7	4	734	Monday	0	74	7.1	-23	7.6	4.9
2016	1	11	3	8	2	9	5	735	Tuesday	0	75	2.7	-19.6	7.9	5.1
2016	1	12	9	3	6	6	6	736	Wednesday	0	74	7.2	-24	5.8	3.4
2016	1	13	5	8	4	9	7	737	Thursday	0	78	6	-23.7	8.6	3
2016	1	12	6	6	4	8	8	738	Friday	0	75	6.9	-26	8.6	4.5
2016	1	11	3	8	2	9	9	739	Saturday	1	75	7.2	-28.4	6.7	2.5
2016	1	13	5	8	6	7	10	740	Sunday	1	72	6.7	-29	8.3	2.5
2016	1	7	2	5	3	4	11	741	Monday	0	71	7	-29.8	8.6	4.2
2016	1	10	4	6	4	6	12	742	Tuesday	0	74	3.1	-25.5	13.3	4
2016	1	6	2	4	2	4	13	743	Wednesday	0	74	6.9	-27.5	10.9	2.3
2016	1	4	0	4	1	3	14	744	Thursday	0	73	6.1	-29.7	7.8	2
2016	1	12	4	8	1	11	15	745	Friday	0	71	6.5	-31.7	6.5	2
2016	1	10	4	6	2	8	16	746	Saturday	1	68	6.9	-34.9	8.1	2.5
2016	1	8	6	2	1	7	17	747	Sunday	1	68	7.2	-34.7	7.3	5.2
2016	1	11	4	7	6	5	18	748	Monday	0	68	5.1	-35.3	6.3	2.3
2016	1	5	5	0	0	5	19	749	Tuesday	0	67	4.4	-36.9	9.8	1.7
2016	1	18	7	11	6	12	20	750	Wednesday	0	67	5.6	-35.9	9.9	2.4
2016	1	9	4	5	1	8	21	751	Thursday	0	68	7	-36.7	7.9	2.7
2016	1	11	1	10	3	8	22	752	Friday	0	65	4.9	-38.8	8.3	1.5
2016	1	6	2	4	2	4	23	753	Saturday	1	65	5.6	-36.9	10.5	4
2016	1	11	2	9	3	8	24	754	Sunday	1	69	7.6	-26.5	12.2	4.5
2016	1	8	4	4	1	7	25	755	Monday	0	70	7.6	-21.2	9	7.6
2016	1	7	5	2	1	6	26	756	Tuesday	0	68	3.6	-25	8.8	8
2016	1	9	3	6	2	7	27	757	Wednesday	0	68	7.7	-26.7	7.9	3.1
2016	1	9	3	6	0	9	28	758	Thursday	0	71	7.5	-29.9	13.7	2.5
2016	1	10	5	5	2	8	29	759	Friday	0	70	8.1	-32.5	10.2	3.6
2016	1	8	2	6	3	5	30	760	Saturday	1	71	2.9	-29.9	7.9	2.9
2016	1	8	5	3	3	5	31	761	Sunday	1	72	7.9	-29.4	13.2	4.5
2016	2	7	3	4	4	3	32	762	Monday	0	73	7.6	-25.4	13	4.6
2016	2	10	6	4	3	7	33	763	Tuesday	0	74	8.1	-22.3	11.7	6.6
2016	2	9	3	6	0	9	34	764	Wednesday	0	76	6.6	-24.5	7.3	3.1
2016	2	11	4	7	5	6	35	765	Thursday	0	73	8.2	-19.5	12.9	5.6
2016	2	10	2	8	5	5	36	766	Friday	0	79	7.8	-21.2	12	3.4
2016	2	7	4	3	1	6	37	767	Saturday	0	78	8	-20.9	10.5	4.1
2016	2	7	3	4	3	4	38	768	Sunday	1	75	6.5	-19.4	9.4	4.8
2016	2	7	2	5	4	3	39	769	Monday	1	78	5.3	-22.2	10.8	1.8
2016	2	6	0	6	4	2	40	770	Tuesday	1	82	3.6	-17.9	11.5	2.6
2016	2	7	3	4	3	4	41	771	Wednesday	1	77	8	-15.7	12.4	3.9
2016	2	4	2	2	1	3	42	772	Thursday	1	73	6.3	-10.9	12	7
2016	2	5	1	4	2	3	43	773	Friday	1	76	6.6	-14.5	5.7	4.7
2016	2	9	5	4	4	5	44	774	Saturday	1	72	8.2	-21	9.3	3.3
2016	2	7	5	2	1	6	45	775	Sunday	0	71	8.9	-24.4	10.8	5.2
2016	2	9	4	5	2	7	46	776	Monday	0	79	3.5	-18.2	12.8	3.8
2016	2	16	7	9	3	13	47	777	Tuesday	0	70	9.3	-15.7	10.7	4.9
2016	2	14	5	9	1	13	48	778	Wednesday	0	77	8.8	-14.6	9.3	3
2016	2	5	1	4	3	2	49	779	Thursday	0	81	5.3	-17	8.5	2.1
2016	2	11	4	7	4	7	50	780	Friday	0	77	7.9	-17.3	6.8	3.1
2016	2	17	5	12	5	12	51	781	Saturday	1	72	8.8	-19.8	8.3	6
2016	2	8	4	4	1	7	52	782	Sunday	1	71	9.4	-24.8	8.7	3.5
2016	2	7	4	3	1	6	53	783	Monday	0	74	9.3	-28	13.1	2.2
2016	2	8	2	6	3	5	54	784	Tuesday	0	73	9.3	-26.2	12.6	3.5
2016	2	9	5	4	2	7	55	785	Wednesday	0	76	8.5	-26.4	11.6	2.3
2016	2	9	3	6	1	8	56	786	Thursday	0	76	8.9	-25.3	11	3.1
2016	2	7	1	6	2	5	57	787	Friday	0	76	8.6	-25.9	12.7	2.2
2016	2	10	5	5	2	8	58	788	Saturday	1	76	7.2	-23.6	16	3.2
2016	2	12	5	7	3	9	59	789	Sunday	1	74	9.5	-23.5	13	2.9
2016	2	6	1	5	2	4	60	790	Monday	0	76	7	-21.8	15.8	5.8
2016	3	18	11	7	6	12	61	791	Tuesday	0	78	9.2	-14.7	11.9	2.8
2016	3	10	7	3	1	9	62	792	Wednesday	0	81	8.1	-13.9	7.3	4.2
2016	3	9	3	6	3	6	63	793	Thursday	0	79	7.5	-12.8	10.1	2.6
2016	3	5	1	4	2	3	64	794	Friday	0	78	0	-9.1	15	5.3
2016	3	7	2	5	3	4	65	795	Saturday	1	81	0	-8	5.5	8.5
2016	3	5	1	4	1	4	66	796	Sunday	1	76	7.8	-13.7	6.8	7.9
2016	3	6	4	2	3	3	67	797	Monday	0	75	9.7	-17.3	7.9	5.7
2016	3	2	1	1	2	0	68	798	Tuesday	0	72	9.8	-17	12	5.8
2016	3	5	2	3	1	4	69	799	Wednesday	0	67	7.7	-18.9	13.9	4.1
2016	3	22	9	13	10	12	70	800	Thursday	0	70	9.8	-17.7	15.7	4.2
2016	3	14	4	10	4	10	71	801	Friday	0	75	10.2	-15.2	16.4	7.1
2016	3	11	4	7	3	8	72	802	Saturday	1	64	10.1	-12.7	6.7	10.4
2016	3	11	6	5	3	8	73	803	Sunday	1	63	10.4	-16.1	14.5	3.5
2016	3	10	4	6	7	3	74	804	Monday	0	78	9.3	-9.3	13.7	4
2016	3	9	6	3	0	9	75	805	Tuesday	0	76	9.8	-3.8	9.6	6.3
2016	3	8	3	5	3	5	76	806	Wednesday	0	66	10.5	-1.3	10.6	6
2016	3	14	6	8	3	11	77	807	Thursday	0	70	1.2	-0.6	10.6	7
2016	3	9	4	5	2	7	78	808	Friday	0	73	9.6	-3.2	5.5	6.7
2016	3	11	7	4	4	7	79	809	Saturday	1	72	11	-2.9	11.5	2.7
2016	3	9	3	6	2	7	80	810	Sunday	1	67	10.1	1	11.4	2.8
2016	3	9	3	6	3	6	81	811	Monday	0	67	8.9	1.6	6.6	5.1
2016	3	6	3	3	0	6	82	812	Tuesday	0	56	9.7	-2.7	8.3	7.8
2016	3	10	2	8	5	5	83	813	Wednesday	0	58	10.5	-3.4	9.8	5.2
2016	3	13	4	9	5	8	84	814	Thursday	0	50	10.9	-0.8	14	2.4
2016	3	8	3	5	0	8	85	815	Friday	0	57	10.7	1.8	14.6	4.2
2016	3	8	5	3	2	6	86	816	Saturday	1	47	8.2	0.7	10.2	2.8
2016	3	10	5	5	1	9	87	817	Sunday	1	47	8.6	3.1	16.6	4.7
2016	3	9	3	6	2	7	88	818	Monday	0	55	8.1	0.7	6.3	7.1
2016	3	9	2	7	2	7	89	819	Tuesday	0	69	0.6	-1.8	4	6.8
2016	3	9	5	4	2	7	90	820	Wednesday	0	60	0.9	-0.1	14.5	5.8
2016	3	9	6	3	2	7	91	821	Thursday	0	54	9.8	1.8	11.4	3.7
2016	4	11	6	5	3	8	92	822	Friday	0	94	0	-2.2	10.1	8
2016	4	7	4	3	5	2	93	823	Saturday	1	72	9.6	-5.6	3.9	9.3
2016	4	16	4	12	4	12	94	824	Sunday	1	61	11.8	-6.7	10.3	6.4
2016	4	6	1	5	4	2	95	825	Monday	1	68	10.5	-1.6	7.8	4.4
2016	4	7	4	3	4	3	96	826	Tuesday	0	61	12	0.2	13.8	3.7
2016	4	15	8	7	3	12	97	827	Wednesday	0	46	9	4.8	13.7	9
2016	4	9	3	6	3	6	98	828	Thursday	0	36	10.5	-4.7	9.4	11.6
2016	4	10	5	5	2	8	99	829	Friday	0	42	8.7	-5.6	4.6	9.5
2016	4	8	4	4	0	8	100	830	Saturday	1	58	8	-6.6	8.2	3.5
2016	4	10	2	8	4	6	101	831	Sunday	1	54	11.6	-3.6	11.7	3.3
2016	4	6	0	6	0	6	102	832	Monday	0	52	9.5	0	11.8	3.7
2016	4	8	4	4	3	5	103	833	Tuesday	0	67	9.4	1.9	9.2	3.3
2016	4	9	1	8	2	7	104	834	Wednesday	0	58	9.6	2.8	11.8	4.6
2016	4	5	1	4	4	1	105	835	Thursday	0	58	10.8	3.3	11.7	3.7
2016	4	15	6	9	4	11	106	836	Friday	0	59	8.1	3.6	11.4	6.9
2016	4	6	3	3	1	5	107	837	Saturday	1	55	8.6	4.3	9.4	5.5
2016	4	9	4	5	2	7	108	838	Sunday	1	35	8.9	3.9	11	3.9
2016	4	8	5	3	2	6	109	839	Monday	0	42	10.7	3.7	14.2	3.6
2016	4	7	4	3	0	7	110	840	Tuesday	0	52	8.9	5.5	14.6	7
2016	4	10	3	7	3	7	111	841	Wednesday	0	52	7.9	5.9	19.2	6.3
2016	4	4	1	3	1	3	112	842	Thursday	0	81	3	0.5	13.6	10.4
2016	4	11	5	6	1	10	113	843	Friday	0	86	4.8	0	5.9	9.5
2016	4	9	4	5	3	6	114	844	Saturday	1	52	11	1.7	11.2	3.8
2016	4	9	2	7	2	7	115	845	Sunday	1	65	7.5	1	9.7	4.8
2016	4	10	3	7	3	7	116	846	Monday	0	49	13	4.4	15.8	1.8
2016	4	13	6	7	7	6	117	847	Tuesday	0	51	7	5.3	13.4	4.7
2016	4	10	6	4	3	7	118	848	Wednesday	0	78	5.1	4.9	8.8	3.9
2016	4	8	2	6	2	6	119	849	Thursday	0	51	13.3	6.9	14.7	2
2016	4	9	2	7	1	8	120	850	Friday	0	56	6.9	8	15.5	4.5
2016	4	9	5	4	3	6	121	851	Saturday	1	54	11.7	11.2	17.8	4.8
2016	5	17	5	12	4	13	122	852	Sunday	1	78	2.2	9	9.4	4.6
2016	5	11	4	7	5	6	123	853	Monday	1	59	13.5	9.5	14	2.7
2016	5	6	5	1	1	5	124	854	Tuesday	0	39	13.1	9.9	15.6	3.2
2016	5	7	5	2	1	6	125	855	Wednesday	0	27	12.5	13.1	15.4	2.8
2016	5	17	6	11	5	12	126	856	Thursday	0	45	3.5	10.9	15.3	5.1
2016	5	7	1	6	2	5	127	857	Friday	0	86	0.8	5.6	7.5	6.3
2016	5	4	2	2	0	4	128	858	Saturday	1	57	11.5	8.6	17.6	3.6
2016	5	12	7	5	2	10	129	859	Sunday	1	31	9.7	13.1	11.3	7.7
2016	5	9	3	6	2	7	130	860	Monday	0	41	11.7	12.2	19.6	4.1
2016	5	10	3	7	3	7	131	861	Tuesday	0	19	10.7	17.9	17	10.7
2016	5	7	1	6	3	4	132	862	Wednesday	0	51	9.5	9.8	14.8	6.8
2016	5	8	5	3	3	5	133	863	Thursday	0	46	3.6	5.1	10	6.5
2016	5	10	6	4	3	7	134	864	Friday	0	34	12.1	6.8	19.4	5.8
2016	5	8	4	4	2	6	135	865	Saturday	1	43	8.9	9.6	13.1	5.8
2016	5	10	5	5	4	6	136	866	Sunday	1	46	11.6	8.4	15	5.6
2016	5	8	4	4	0	8	137	867	Monday	0	33	13.1	13.3	21.8	2.6
2016	5	6	2	4	2	4	138	868	Tuesday	0	23	10	20.4	20.3	6.1
2016	5	8	7	1	2	6	139	869	Wednesday	0	22	12	22	16.7	5
2016	5	12	6	6	1	11	140	870	Thursday	0	24	8.8	24.6	14.6	7.1
2016	5	16	7	9	9	7	141	871	Friday	0	49	4	15.2	16.7	6.1
2016	5	10	7	3	3	7	142	872	Saturday	1	39	12.2	10.6	12.1	4.5
2016	5	6	1	5	3	3	143	873	Sunday	1	24	7.6	12.9	15.4	3.6
2016	5	5	3	2	3	2	144	874	Monday	0	42	2.1	12.6	11.3	4.8
2016	5	10	6	4	2	8	145	875	Tuesday	0	93	0	8.2	6.2	2.7
2016	5	17	5	12	5	12	146	876	Wednesday	0	68	9.5	11	8.8	5.6
2016	5	7	3	4	1	6	147	877	Thursday	0	46	11.4	7.3	11.1	7.5
2016	5	6	4	2	0	6	148	878	Friday	0	51	13.9	10.8	17.4	3
2016	5	8	3	5	2	6	149	879	Saturday	1	38	11.9	13.5	12.2	8.2
2016	5	9	6	3	2	7	150	880	Sunday	1	72	3.3	5.3	6.7	6.6
2016	5	7	2	5	2	5	151	881	Monday	0	62	13.9	9.2	16.9	4.6
2016	5	8	1	7	2	6	152	882	Tuesday	0	53	13.9	14.5	17.9	2.8
2016	6	9	5	4	2	7	153	883	Wednesday	0	46	9.9	17.2	16.5	2.8
2016	6	16	6	10	2	14	154	884	Thursday	0	44	14.3	18.6	17.3	2.7
2016	6	16	3	13	3	13	155	885	Friday	0	44	12.9	20	16.3	1.8
2016	6	15	6	9	5	10	156	886	Saturday	1	48	10.9	20.8	18.5	3.4
2016	6	9	0	9	3	6	157	887	Sunday	1	45	11.6	16.9	9.3	6.7
2016	6	10	3	7	3	7	158	888	Monday	0	35	12.3	14.6	17.7	3.4
2016	6	11	3	8	2	9	159	889	Tuesday	0	50	12.9	13.1	13.3	3.4
2016	6	8	3	5	4	4	160	890	Wednesday	0	58	11.8	13.2	14.1	3.9
2016	6	13	5	8	3	10	161	891	Thursday	1	53	12.2	15.1	15.7	3.7
2016	6	13	3	10	4	9	162	892	Friday	1	65	4.8	13.8	7	5.7
2016	6	10	3	7	3	7	163	893	Saturday	1	77	6	13.2	9.3	2.6
2016	6	9	3	6	2	7	164	894	Sunday	0	78	11.8	12.7	12.5	1.4
2016	6	4	1	3	1	3	165	895	Monday	0	60	10.7	15.6	16.5	3.4
2016	6	5	1	4	1	4	166	896	Tuesday	0	49	13.8	18.3	16.7	2.3
2016	6	14	5	9	6	8	167	897	Wednesday	0	50	10	18.7	14.6	3.9
2016	6	8	5	3	2	6	168	898	Thursday	0	68	4.9	15.6	11.3	5
2016	6	7	5	2	2	5	169	899	Friday	0	86	4.7	14.3	5.9	4.8
2016	6	10	4	6	0	10	170	900	Saturday	1	79	4.8	15.8	8.3	2.2
2016	6	6	4	2	0	6	171	901	Sunday	1	66	12.6	19.2	15.5	1.7
2016	6	7	2	5	2	5	172	902	Monday	0	57	6	19.9	5.9	6.4
2016	6	6	4	2	3	3	173	903	Tuesday	0	60	13.4	13.8	10.3	4.6
2016	6	11	1	10	5	6	174	904	Wednesday	0	59	9.3	15.1	12.1	5.3
2016	6	13	7	6	0	13	175	905	Thursday	0	43	12.2	17.1	14.1	2.2
2016	6	8	4	4	3	5	176	906	Friday	0	44	14	20.1	15.3	5
2016	6	8	4	4	4	4	177	907	Saturday	1	43	13.2	20.7	14.7	3.5
2016	6	8	3	5	0	8	178	908	Sunday	1	38	12.9	23	15.6	4.2
2016	6	6	5	1	0	6	179	909	Monday	0	45	9.6	24	15.8	6.3
2016	6	9	3	6	4	5	180	910	Tuesday	0	69	9.1	20	12.3	3.9
2016	6	1	1	0	0	1	181	911	Wednesday	0	82	1.9	16.1	3.7	4.1
2016	6	6	1	5	4	2	182	912	Thursday	0	57	13.5	16.7	14.4	2.3
2016	7	6	2	4	3	3	183	913	Friday	0	55	11.6	19.2	15.9	3
2016	7	9	4	5	1	8	184	914	Saturday	1	47	11.1	22.1	15.8	4.8
2016	7	8	4	4	1	7	185	915	Sunday	1	44	11.5	23.7	14.4	5.5
2016	7	6	2	4	2	4	186	916	Monday	0	43	12.9	27	15.5	4.3
2016	7	11	7	4	0	11	187	917	Tuesday	0	36	6.4	28.4	13.3	6.2
2016	7	3	2	1	2	1	188	918	Wednesday	0	36	12.9	27.6	16	2.8
2016	7	8	4	4	2	6	189	919	Thursday	0	46	11.1	28.1	12.6	3.4
2016	7	10	3	7	3	7	190	920	Friday	0	54	13.5	26.2	11.4	4.4
2016	7	11	5	6	2	9	191	921	Saturday	1	59	13	24.7	13.1	5.6
2016	7	8	5	3	2	6	192	922	Sunday	1	49	6	29.1	18.5	6.5
2016	7	9	5	4	3	6	193	923	Monday	0	58	4.4	22.6	10.9	8.4
2016	7	7	2	5	3	4	194	924	Tuesday	0	46	11.6	22.8	15.5	3.9
2016	7	14	5	9	8	6	195	925	Wednesday	0	43	14.2	20.3	13.8	4.4
2016	7	9	5	4	3	6	196	926	Thursday	0	45	12.9	20.7	17.9	4.1
2016	7	10	5	5	3	7	197	927	Friday	0	52	8.4	22.4	13	3.5
2016	7	9	3	6	1	8	198	928	Saturday	1	49	10.4	20.9	12.9	4.1
2016	7	6	3	3	3	3	199	929	Sunday	1	50	13.4	22.2	13.5	3.5
2016	7	8	6	2	2	6	200	930	Monday	0	41	6.8	25.2	14	7.6
2016	7	6	2	4	0	6	201	931	Tuesday	0	48	11.7	23.3	16.4	2.1
2016	7	9	1	8	2	7	202	932	Wednesday	0	55	11.3	25.4	13.8	5
2016	7	8	3	5	3	5	203	933	Thursday	0	57	11.3	25.7	11.7	3.5
2016	7	5	2	3	2	3	204	934	Friday	0	66	7.5	23.9	11.8	5
2016	7	5	4	1	1	4	205	935	Saturday	1	76	13.1	22.3	10.4	8.3
2016	7	4	2	2	1	3	206	936	Sunday	1	60	13.2	18.8	9.8	5.1
2016	7	7	3	4	1	6	207	937	Monday	0	48	10.2	20.8	14.9	6.5
2016	7	6	4	2	1	5	208	938	Tuesday	0	64	8	18.6	10.8	3
2016	7	10	4	6	2	8	209	939	Wednesday	0	67	12.6	17.9	12.9	2.7
2016	7	5	1	4	3	2	210	940	Thursday	0	55	12.9	21.4	12.8	1.9
2016	7	6	5	1	2	4	211	941	Friday	0	57	13.6	22.1	14.8	3
2016	7	7	3	4	2	5	212	942	Saturday	1	50	13.9	24.6	15.1	1.9
2016	7	7	2	5	4	3	213	943	Sunday	1	54	9.7	25.8	15.7	4.3
2016	8	8	4	4	2	6	214	944	Monday	0	40	11.3	29	15.4	5.4
2016	8	17	8	9	2	15	215	945	Tuesday	0	41	13.3	26.4	12.5	4.4
2016	8	12	6	6	3	9	216	946	Wednesday	0	37	11.4	29.5	22.8	5.8
2016	8	12	4	8	4	8	217	947	Thursday	0	56	12.9	25.8	12.1	4.8
2016	8	8	3	5	2	6	218	948	Friday	0	66	5.4	22.8	11.1	5.7
2016	8	3	1	2	2	1	219	949	Saturday	1	70	3.8	19.3	9.5	4
2016	8	11	6	5	4	7	220	950	Sunday	1	53	12.8	17.6	14.6	4.3
2016	8	9	7	2	2	7	221	951	Monday	0	42	6.4	21.1	19.5	4.2
2016	8	7	3	4	2	5	222	952	Tuesday	0	39	7.1	26	8.2	9
2016	8	8	2	6	3	5	223	953	Wednesday	0	64	8.4	21.3	12.5	3.4
2016	8	6	2	4	5	1	224	954	Thursday	0	41	11.7	27.5	8.3	6.9
2016	8	4	1	3	3	1	225	955	Friday	0	56	11.5	19	12.8	4.6
2016	8	9	3	6	2	7	226	956	Saturday	1	72	2.2	18	8.8	4
2016	8	4	2	2	3	1	227	957	Sunday	1	71	4.8	17.3	11.6	4.5
2016	8	8	3	5	4	4	228	958	Monday	0	57	10.4	18.3	15.8	2.8
2016	8	7	3	4	1	6	229	959	Tuesday	0	46	11.6	19.6	16.9	1.9
2016	8	5	3	2	2	3	230	960	Wednesday	0	51	10.3	19.2	16.1	1.6
2016	8	6	3	3	2	4	231	961	Thursday	0	46	12.9	18.7	14.5	3.4
2016	8	7	3	4	0	7	232	962	Friday	0	45	10.9	18.9	17.7	2.5
2016	8	11	2	9	2	9	233	963	Saturday	1	65	0	17.3	6.3	4.1
2016	8	3	2	1	2	1	234	964	Sunday	1	72	11.3	17.7	12.4	2.6
2016	8	2	0	2	0	2	235	965	Monday	0	58	11.2	19.9	15.9	2.7
2016	8	6	0	6	3	3	236	966	Tuesday	0	67	0.9	18.8	7.4	4.6
2016	8	10	4	6	3	7	237	967	Wednesday	0	69	7.6	15.8	7.5	5.7
2016	8	8	3	5	3	5	238	968	Thursday	0	59	12.7	13.3	15.3	5
2016	8	4	1	3	0	4	239	969	Friday	0	53	12.3	16.2	13.7	4.8
2016	8	10	7	3	0	10	240	970	Saturday	1	50	12.7	16.6	13	3.6
2016	8	5	4	1	0	5	241	971	Sunday	1	50	11.6	16	16.4	2.2
2016	8	10	6	4	3	7	242	972	Monday	0	42	12.2	14.7	13.8	5
2016	8	7	4	3	3	4	243	973	Tuesday	0	35	11.6	14.1	17.8	4.3
2016	8	9	5	4	4	5	244	974	Wednesday	0	62	0	12.4	7.6	6.7
2016	9	11	3	8	3	8	245	975	Thursday	0	86	1.5	15.3	10.1	4.2
2016	9	6	5	1	1	5	246	976	Friday	0	92	0	15.4	4	3.3
2016	9	10	1	9	6	4	247	977	Saturday	1	88	3.5	16.8	7.2	1.7
2016	9	8	4	4	1	7	248	978	Sunday	1	93	3.9	17.3	7.2	2.7
2016	9	10	5	5	3	7	249	979	Monday	0	85	5.2	17.9	7.8	3.3
2016	9	11	4	7	5	6	250	980	Tuesday	0	84	5	17.2	7.4	2.1
2016	9	11	5	6	2	9	251	981	Wednesday	0	79	7.1	17.4	7.2	1.8
2016	9	5	2	3	2	3	252	982	Thursday	0	81	8.4	16.8	10.6	4
2016	9	10	3	7	2	8	253	983	Friday	0	85	0.9	15.7	4.5	4.1
2016	9	5	2	3	1	4	254	984	Saturday	1	70	7	15.6	6.1	3.7
2016	9	1	1	0	0	1	255	985	Sunday	1	71	6.6	15.1	11.6	2.5
2016	9	7	4	3	2	5	256	986	Monday	0	69	8.9	16.3	10.1	2.4
2016	9	2	0	2	1	1	257	987	Tuesday	0	69	5.5	15.8	11.2	2.6
2016	9	7	3	4	2	5	258	988	Wednesday	0	88	2.8	13	6.7	3.3
2016	9	5	1	4	1	4	259	989	Thursday	1	87	1.7	11.8	5.4	6.3
2016	9	7	1	6	3	4	260	990	Friday	1	70	10.3	12.5	10.6	4.2
2016	9	5	1	4	2	3	261	991	Saturday	1	65	10.2	11.9	8.6	3.1
2016	9	3	2	1	1	2	262	992	Sunday	0	66	11.2	11.1	13.7	3.2
2016	9	8	4	4	1	7	263	993	Monday	0	61	11.3	12.1	16.3	4.5
2016	9	9	3	6	2	7	264	994	Tuesday	0	54	10.4	13.6	15.5	5.4
2016	9	6	6	0	0	6	265	995	Wednesday	0	48	6.9	15.7	10.4	5.9
2016	9	10	7	3	1	9	266	996	Thursday	0	64	8.4	12.6	13.9	3
2016	9	16	6	10	6	10	267	997	Friday	0	55	9.9	11.9	12.6	3.3
2016	9	5	3	2	2	3	268	998	Saturday	1	79	1.5	7.5	8.1	6.1
2016	9	8	3	5	2	6	269	999	Sunday	1	64	7.4	7.9	12.2	4.4
2016	9	10	2	8	2	8	270	1000	Monday	0	72	3.3	5.1	7.5	3.2
2016	9	8	2	6	2	6	271	1001	Tuesday	0	53	10	4.2	8.3	3.7
2016	9	9	5	4	2	7	272	1002	Wednesday	0	52	10.5	6.8	12	6.1
2016	9	8	4	4	3	5	273	1003	Thursday	0	56	6.9	8.3	13.2	8
2016	9	1	1	0	0	1	274	1004	Friday	0	55	8.6	9.4	14	4.1
2016	10	8	2	6	1	7	275	1005	Saturday	1	53	7	8.1	9.9	7
2016	10	6	4	2	1	5	276	1006	Sunday	1	52	6.5	0.9	7.4	4.8
2016	10	13	4	9	2	11	277	1007	Monday	1	54	8.7	-0.2	11.8	4.4
2016	10	6	1	5	2	4	278	1008	Tuesday	1	52	10	-0.7	12.7	3.7
2016	10	9	4	5	2	7	279	1009	Wednesday	1	50	8.2	-0.1	11	3.4
2016	10	5	4	1	2	3	280	1010	Thursday	1	46	9.7	0.8	11.5	5.1
2016	10	8	5	3	2	6	281	1011	Friday	1	54	8.9	-0.3	10.1	2.3
2016	10	13	4	9	5	8	282	1012	Saturday	0	59	1	0.4	6.3	3.2
2016	10	9	3	6	3	6	283	1013	Sunday	0	58	5.8	-0.6	5.9	5.1
2016	10	13	9	4	6	7	284	1014	Monday	0	52	9.7	-1.7	11.7	4.4
2016	10	8	3	5	3	5	285	1015	Tuesday	0	48	7.7	-1	12.1	4.8
2016	10	7	3	4	3	4	286	1016	Wednesday	0	50	9.5	-0.4	13.5	3.2
2016	10	4	3	1	0	4	287	1017	Thursday	0	50	8.7	1.7	16	2.3
2016	10	9	2	7	3	6	288	1018	Friday	0	42	9.6	9.3	17.6	6.9
2016	10	7	6	1	1	6	289	1019	Saturday	1	39	7.9	13	16.1	6.8
2016	10	11	4	7	4	7	290	1020	Sunday	1	81	2.8	0.2	13.3	4.5
2016	10	3	2	1	0	3	291	1021	Monday	0	69	8.2	-0.9	9.3	5.3
2016	10	4	2	2	2	2	292	1022	Tuesday	0	58	7.6	-2.3	5.9	2.8
2016	10	9	5	4	2	7	293	1023	Wednesday	0	62	4.8	-4.6	5.5	4.6
2016	10	14	7	7	3	11	294	1024	Thursday	0	66	4.6	-4.4	8.1	3.1
2016	10	6	2	4	2	4	295	1025	Friday	0	70	3	-2.4	4.7	3.3
2016	10	10	2	8	5	5	296	1026	Saturday	1	60	6.7	-2.7	13.7	5.3
2016	10	8	3	5	2	6	297	1027	Sunday	1	64	3	-4.2	8.1	4.2
2016	10	9	5	4	1	8	298	1028	Monday	0	81	2.4	-5.6	8.2	1.9
2016	10	7	2	5	4	3	299	1029	Tuesday	0	72	2.9	-11.4	13.3	5.1
2016	10	8	2	6	4	4	300	1030	Wednesday	0	69	9.2	-11.1	9.4	4.3
2016	10	7	3	4	3	4	301	1031	Thursday	0	74	8.7	-12.5	9.2	3.8
2016	10	6	2	4	3	3	302	1032	Friday	0	71	8	-12.8	11	4.5
2016	10	6	2	4	2	4	303	1033	Saturday	1	68	8.8	-13	10.6	5.5
2016	10	9	4	5	4	5	304	1034	Sunday	1	70	8.3	-15.6	8.2	2.7
2016	10	8	3	5	2	6	305	1035	Monday	0	67	8.1	-16.2	9.3	5.4
2016	11	2	1	1	0	2	306	1036	Tuesday	0	65	8.5	-13.8	11.1	6.3
2016	11	7	2	5	4	3	307	1037	Wednesday	0	59	6.8	-11.8	8.3	4
2016	11	10	1	9	3	7	308	1038	Thursday	0	70	6.6	-15.5	11.4	3.1
2016	11	10	6	4	1	9	309	1039	Friday	0	74	0	-8.9	6.2	2.1
2016	11	7	5	2	2	5	310	1040	Saturday	1	74	6.2	-12.1	7	1.9
2016	11	9	2	7	2	7	311	1041	Sunday	1	69	2.1	-13.6	8.8	3.1
2016	11	8	5	3	2	6	312	1042	Monday	0	80	2.5	-12	6	2.6
2016	11	11	6	5	3	8	313	1043	Tuesday	0	73	8.8	-16.5	10.2	3.7
2016	11	8	3	5	3	5	314	1044	Wednesday	0	70	6.6	-14.7	11	5.5
2016	11	18	11	7	2	16	315	1045	Thursday	0	69	3.1	-10.4	5.5	5.8
2016	11	4	1	3	1	3	316	1046	Friday	0	80	0	-14.4	8.2	3.2
2016	11	10	5	5	5	5	317	1047	Saturday	1	75	5.1	-18.6	9.6	4.4
2016	11	11	4	7	1	10	318	1048	Sunday	1	78	1.2	-13.4	11.6	7.4
2016	11	6	1	5	1	5	319	1049	Monday	0	75	2.4	-15.5	9.2	4.2
2016	11	10	3	7	2	8	320	1050	Tuesday	0	70	6.5	-19.6	7.9	2.5
2016	11	8	1	7	2	6	321	1051	Wednesday	0	73	6.9	-23.1	8.5	2.6
2016	11	7	2	5	2	5	322	1052	Thursday	0	74	1.5	-18	13.8	5.2
2016	11	8	2	6	5	3	323	1053	Friday	0	74	6.7	-20.4	8	2.6
2016	11	11	5	6	6	5	324	1054	Saturday	1	71	7	-21.6	8.6	3.2
2016	11	11	5	6	3	8	325	1055	Sunday	1	68	7.4	-21.8	3.9	8.5
2016	11	15	3	12	3	12	326	1056	Monday	0	68	7.7	-22.6	8.4	5.7
2016	11	8	5	3	1	7	327	1057	Tuesday	0	71	7.7	-20.8	7.5	5.8
2016	11	12	6	6	2	10	328	1058	Wednesday	0	71	7.1	-21.7	7.6	5.1
2016	11	8	1	7	4	4	329	1059	Thursday	0	71	7.6	-20.6	8.3	3.6
2016	11	8	3	5	3	5	330	1060	Friday	0	71	7.4	-20	7.3	3.5
2016	11	12	7	5	5	7	331	1061	Saturday	1	77	5.4	-17.8	8	3
2016	11	8	0	8	0	8	332	1062	Sunday	1	74	5.3	-18.8	6.8	3.7
2016	11	9	4	5	3	6	333	1063	Monday	0	75	7.5	-17.6	7.6	2.5
2016	11	8	2	6	1	7	334	1064	Tuesday	0	74	5.5	-15.5	10.9	5.3
2016	11	10	5	5	2	8	335	1065	Wednesday	0	79	0	-11.1	4	4.3
2016	12	3	0	3	1	2	336	1066	Thursday	0	75	3.6	-14.7	8.8	5.2
2016	12	11	5	6	2	9	337	1067	Friday	0	74	7.1	-10.8	8.9	5
2016	12	10	7	3	3	7	338	1068	Saturday	1	72	7.2	-10.6	6.5	5.6
2016	12	8	5	3	1	7	339	1069	Sunday	1	65	7.3	-17.7	11.9	5.1
2016	12	7	5	2	2	5	340	1070	Monday	0	74	5.8	-21.4	6.8	2.4
2016	12	5	0	5	1	4	341	1071	Tuesday	0	71	0.2	-26.9	7.1	2.3
2016	12	3	3	0	1	2	342	1072	Wednesday	0	77	2.8	-18.5	12.9	3.4
2016	12	6	0	6	3	3	343	1073	Thursday	0	75	0	-22	7.3	1.3
2016	12	13	6	7	9	4	344	1074	Friday	0	74	7.1	-22.9	6.3	2.5
2016	12	7	3	4	3	4	345	1075	Saturday	1	75	5.9	-20.8	7.2	4.3
2016	12	6	0	6	3	3	346	1076	Sunday	1	75	5	-15.4	11	4.5
2016	12	2	1	1	0	2	347	1077	Monday	0	75	4.7	-20	5.5	2.2
2016	12	9	6	3	2	7	348	1078	Tuesday	0	73	6.7	-23.8	7.6	1.8
2016	12	8	3	5	1	7	349	1079	Wednesday	0	70	6.8	-28.6	7.6	2.7
2016	12	15	6	9	5	10	350	1080	Thursday	0	70	4.7	-27.6	10.8	4.1
2016	12	5	0	5	2	3	351	1081	Friday	0	75	6	-21.4	8.7	2.9
2016	12	9	4	5	2	7	352	1082	Saturday	1	74	6.4	-16.5	10.6	5.1
2016	12	8	2	6	0	8	353	1083	Sunday	1	73	6	-14	9.6	5.1
2016	12	5	3	2	1	4	354	1084	Monday	0	77	4.8	-17.3	6.6	2.1
2016	12	10	5	5	2	8	355	1085	Tuesday	0	78	5.5	-16.9	7.6	4.5
2016	12	13	4	9	3	10	356	1086	Wednesday	0	76	0	-17.4	5.4	3.3
2016	12	8	2	6	1	7	357	1087	Thursday	0	69	4.7	-19.7	6.4	3.9
2016	12	7	2	5	0	7	358	1088	Friday	0	75	0	-20.3	7.2	3.5
2016	12	6	4	2	2	4	359	1089	Saturday	1	75	5.3	-21.7	8.2	3.5
2016	12	6	4	2	1	5	360	1090	Sunday	1	72	7.2	-21.1	9.9	4.5
2016	12	13	7	6	1	12	361	1091	Monday	0	68	6.9	-28.2	8.1	4
2016	12	7	0	7	4	3	362	1092	Tuesday	0	67	4.7	-26.3	12.9	4.3
2016	12	12	5	7	2	10	363	1093	Wednesday	0	71	6.8	-23.5	8.7	4.5
2016	12	13	7	6	4	9	364	1094	Thursday	0	69	6.6	-23.9	9.4	5.7
2016	12	6	3	3	2	4	365	1095	Friday	0	67	6.9	-20.1	6.3	5.5
2016	12	10	4	6	2	8	366	1096	Saturday	1	69	6.1	-19.7	9	2.3
2017	1	9	4	5	4	5	1	1097	Sunday	1	71	5.6	-23.5	7.5	3
2017	1	7	2	5	0	7	2	1098	Monday	1	73	6.8	-22.8	10.6	4
2017	1	13	7	6	7	6	3	1099	Tuesday	0	75	6.5	-21.5	6.2	3.4
2017	1	10	4	6	1	9	4	1100	Wednesday	0	72	6.5	-21.8	8.7	4.4
2017	1	11	4	7	4	7	5	1101	Thursday	0	68	6.7	-20.2	9	4.5
2017	1	10	6	4	3	7	6	1102	Friday	0	72	6.9	-21.6	7.5	3.5
2017	1	11	7	4	0	11	7	1103	Saturday	1	74	6.6	-20.2	9.8	4.6
2017	1	10	6	4	0	10	8	1104	Sunday	1	72	4.9	-20.6	9.1	5.6
2017	1	7	4	3	3	4	9	1105	Monday	0	64	6.8	-25.7	9.2	6.8
2017	1	11	4	7	2	9	10	1106	Tuesday	0	62	5.6	-25.9	8.6	5.4
2017	1	6	2	4	4	2	11	1107	Wednesday	0	66	7.1	-28.5	8.2	2.6
2017	1	6	1	5	1	5	12	1108	Thursday	0	65	7	-29.5	8.2	3.7
2017	1	5	5	0	0	5	13	1109	Friday	0	65	3.3	-20.7	12.9	5.1
2017	1	6	2	4	2	4	14	1110	Saturday	1	70	6.6	-26.8	10.4	2.7
2017	1	9	5	4	4	5	15	1111	Sunday	1	69	5.1	-29.6	9.7	2.4
2017	1	11	4	7	4	7	16	1112	Monday	0	68	7.6	-28.5	10	1.1
2017	1	13	6	7	6	7	17	1113	Tuesday	0	70	0	-28.4	7.5	2.4
2017	1	8	2	6	3	5	18	1114	Wednesday	0	69	5	-27.9	5.9	4
2017	1	6	4	2	3	3	19	1115	Thursday	0	68	6.5	-29.1	6	2.7
2017	1	9	2	7	4	5	20	1116	Friday	0	67	5.5	-27	9.8	4.5
2017	1	11	6	5	4	7	21	1117	Saturday	1	71	4.3	-25.2	5.9	3.2
2017	1	6	3	3	1	5	22	1118	Sunday	0	69	7.5	-29.8	9	3.6
2017	1	8	6	2	1	7	23	1119	Monday	0	68	7.4	-30	10.2	3.3
2017	1	9	6	3	1	8	24	1120	Tuesday	0	68	6.3	-26	10.9	3.8
2017	1	9	3	6	2	7	25	1121	Wednesday	0	69	3.1	-23.4	13.5	6.3
2017	1	10	5	5	4	6	26	1122	Thursday	0	66	7.9	-19.1	11.9	5.9
2017	1	7	2	5	2	5	27	1123	Friday	1	66	7.7	-21.5	6.2	3.3
2017	1	7	4	3	2	5	28	1124	Saturday	1	72	6.1	-26.4	8.5	2.8
2017	1	8	2	6	2	6	29	1125	Sunday	1	70	7.3	-27.1	11.9	3.6
2017	1	15	3	12	1	14	30	1126	Monday	1	68	7.5	-25.4	11.4	6.7
2017	1	7	4	3	1	6	31	1127	Tuesday	1	64	8.1	-22.5	9.7	4.8
2017	2	7	3	4	2	5	32	1128	Wednesday	1	59	8.2	-19.2	11.8	6.1
2017	2	13	6	7	1	12	33	1129	Thursday	1	70	8.1	-18.5	10.9	4.8
2017	2	6	3	3	2	4	34	1130	Friday	0	69	8	-18.3	10.8	2.9
2017	2	5	4	1	2	3	35	1131	Saturday	0	73	7.7	-22.9	10.5	2.2
2017	2	10	4	6	2	8	36	1132	Sunday	1	74	5.8	-19.7	4.1	1.8
2017	2	15	3	12	8	7	37	1133	Monday	0	73	8.5	-24.3	10.7	3.8
2017	2	7	1	6	3	4	38	1134	Tuesday	0	77	1	-19.4	6	2.2
2017	2	9	4	5	0	9	39	1135	Wednesday	0	75	8.2	-19.6	6	3.3
2017	2	8	6	2	1	7	40	1136	Thursday	0	67	7.5	-20	9.7	4.3
2017	2	8	2	6	1	7	41	1137	Friday	0	63	8.7	-20.2	9	4.1
2017	2	6	2	4	3	3	42	1138	Saturday	1	70	9.1	-23.4	11.6	3.8
2017	2	13	1	12	6	7	43	1139	Sunday	1	69	8.4	-23.1	11.3	2.2
2017	2	3	1	2	2	1	44	1140	Monday	0	73	8.5	-22.2	12	3.1
2017	2	10	4	6	2	8	45	1141	Tuesday	0	70	3.3	-17.8	14.2	4.4
2017	2	7	5	2	1	6	46	1142	Wednesday	0	79	0	-17	14.8	5.5
2017	2	9	5	4	1	8	47	1143	Thursday	0	70	9	-17	11.9	7.4
2017	2	8	2	6	2	6	48	1144	Friday	0	58	9.2	-24.4	9	4
2017	2	8	4	4	2	6	49	1145	Saturday	1	65	6.9	-27.2	13.5	4.4
2017	2	15	7	8	2	13	50	1146	Sunday	1	64	0	-19.6	6.9	4.5
2017	2	10	6	4	2	8	51	1147	Monday	0	70	9.7	-21.3	11.6	4.8
2017	2	11	6	5	4	7	52	1148	Tuesday	0	72	0	-17.2	10.7	5
2017	2	7	2	5	3	4	53	1149	Wednesday	0	73	8.7	-20	13.3	1.6
2017	2	7	3	4	3	4	54	1150	Thursday	0	72	8.6	-20.5	14.4	4.8
2017	2	7	3	4	1	6	55	1151	Friday	0	77	9.4	-14	13.6	3.9
2017	2	9	2	7	1	8	56	1152	Saturday	1	77	9.7	-12.7	11.2	2.6
2017	2	13	5	8	7	6	57	1153	Sunday	1	76	8.2	-12.4	14.9	6.3
2017	2	4	2	2	0	4	58	1154	Monday	0	76	9.6	-10.3	9.9	6
2017	2	13	5	8	2	11	59	1155	Tuesday	0	64	8.6	-13.9	9.6	5
2017	3	11	4	7	4	7	60	1156	Wednesday	0	60	9.7	-20.3	11.8	3.7
2017	3	8	5	3	1	7	61	1157	Thursday	0	74	9.5	-18.5	8.8	3.4
2017	3	7	6	1	3	4	62	1158	Friday	0	67	9.2	-19.5	5.9	4.1
2017	3	8	2	6	1	7	63	1159	Saturday	1	66	8.4	-23	13.5	3.2
2017	3	12	4	8	4	8	64	1160	Sunday	1	71	7.5	-20.3	12	2.9
2017	3	10	6	4	2	8	65	1161	Monday	0	73	9.4	-18.9	17.6	2.7
2017	3	6	2	4	0	6	66	1162	Tuesday	0	64	9.7	-10.6	11.2	5.9
2017	3	7	3	4	3	4	67	1163	Wednesday	0	62	10.4	-9.5	11.2	3.5
2017	3	10	4	6	2	8	68	1164	Thursday	0	71	9.7	-11.9	12.7	3.5
2017	3	15	7	8	5	10	69	1165	Friday	0	78	9	-10.4	14.9	3.3
2017	3	13	4	9	1	12	70	1166	Saturday	1	71	2	-9.9	12.4	3.6
2017	3	12	6	6	2	10	71	1167	Sunday	1	64	10.3	-12.8	13.4	4.3
2017	3	15	5	10	2	13	72	1168	Monday	0	76	10.2	-13.1	14.4	3.6
2017	3	6	3	3	1	5	73	1169	Tuesday	0	75	10.2	-10.4	16	5.1
2017	3	8	4	4	3	5	74	1170	Wednesday	0	72	10.6	-8.6	13.2	2.6
2017	3	11	3	8	3	8	75	1171	Thursday	0	79	10.9	-7.3	13.6	3.6
2017	3	10	1	9	4	6	76	1172	Friday	0	78	9.1	-5.7	12.5	1.6
2017	3	11	5	6	1	10	77	1173	Saturday	1	64	10.7	-8.3	10	5.8
2017	3	7	2	5	5	2	78	1174	Sunday	1	67	9.7	-9.1	12.2	2.3
2017	3	18	5	13	6	12	79	1175	Monday	0	69	10.2	-6.3	13.8	4.8
2017	3	3	3	0	2	1	80	1176	Tuesday	0	69	8.9	-6.6	10.9	2.7
2017	3	10	5	5	0	10	81	1177	Wednesday	0	65	10.8	-5.9	11.3	4.8
2017	3	8	2	6	2	6	82	1178	Thursday	0	69	10.9	-5.6	13.5	2.9
2017	3	8	1	7	2	6	83	1179	Friday	0	65	10.3	-3.1	10	2.9
2017	3	15	7	8	1	14	84	1180	Saturday	1	68	11	-3.3	11.4	2.9
2017	3	7	4	3	2	5	85	1181	Sunday	1	69	8.4	-2.9	10.8	2.9
2017	3	8	1	7	3	5	86	1182	Monday	0	68	9.4	-1.7	11.6	4.5
2017	3	14	7	7	4	10	87	1183	Tuesday	0	65	9.5	-0.1	11	5.3
2017	3	6	2	4	2	4	88	1184	Wednesday	0	80	3.4	-0.3	9	3.9
2017	3	6	4	2	0	6	89	1185	Thursday	0	64	11.7	-1.2	12.4	2.7
2017	3	7	5	2	5	2	90	1186	Friday	0	54	11.5	1.6	13.7	3.1
2017	4	8	4	4	3	5	91	1187	Saturday	0	53	10.9	4.3	16.3	4.7
2017	4	8	3	5	0	8	92	1188	Sunday	1	39	11.6	5.4	13.9	3.1
2017	4	6	3	3	3	3	93	1189	Monday	1	40	11.4	8.6	17.5	8.3
2017	4	8	3	5	0	8	94	1190	Tuesday	1	40	11.3	9.8	18.7	4.5
2017	4	11	3	8	4	7	95	1191	Wednesday	0	57	3.5	3.2	13.3	7.4
2017	4	6	2	4	1	5	96	1192	Thursday	0	64	11.8	0.1	13	5.3
2017	4	9	2	7	4	5	97	1193	Friday	0	45	3.2	3.1	8	6.8
2017	4	6	1	5	1	5	98	1194	Saturday	1	33	12.3	1	11.2	8.6
2017	4	15	10	5	4	11	99	1195	Sunday	1	27	11.9	7.1	16.5	7.4
2017	4	7	1	6	2	5	100	1196	Monday	0	28	9.2	2.9	8.5	7.1
2017	4	8	3	5	3	5	101	1197	Tuesday	0	32	9	-4.2	10.3	5.6
2017	4	3	2	1	1	2	102	1198	Wednesday	0	31	12.2	-2.9	14.8	5.2
2017	4	6	3	3	1	5	103	1199	Thursday	0	27	12.3	8.5	16.1	8.7
2017	4	9	1	8	6	3	104	1200	Friday	0	31	10.2	9.1	13.9	9
2017	4	8	3	5	3	5	105	1201	Saturday	1	24	12	5.2	10.1	10.2
2017	4	3	2	1	0	3	106	1202	Sunday	1	23	11.6	3.7	17.2	4.2
2017	4	3	0	3	0	3	107	1203	Monday	0	61	0	3.8	8	7.6
2017	4	9	5	4	2	7	108	1204	Tuesday	0	56	8.6	3.3	8.9	6.1
2017	4	7	3	4	3	4	109	1205	Wednesday	0	44	12.5	4.7	15.3	2.5
2017	4	11	4	7	4	7	110	1206	Thursday	0	28	13.4	7	14	3.4
2017	4	13	4	9	4	9	111	1207	Friday	0	33	12.7	9.3	17	6.9
2017	4	6	2	4	2	4	112	1208	Saturday	1	52	3.6	3.5	11.1	10.4
2017	4	12	3	9	3	9	113	1209	Sunday	1	41	11.4	1.2	9.4	6.2
2017	4	8	2	6	2	6	114	1210	Monday	0	53	7.7	1.3	14.4	4.3
2017	4	9	2	7	2	7	115	1211	Tuesday	0	65	6.5	2.2	10.3	6.7
2017	4	11	5	6	3	8	116	1212	Wednesday	0	45	11.7	5.5	16.4	4.3
2017	4	8	4	4	1	7	117	1213	Thursday	0	31	12.4	8.5	14.3	4.6
2017	4	9	5	4	1	8	118	1214	Friday	0	29	13	11.2	16.7	5.6
2017	4	4	1	3	3	1	119	1215	Saturday	1	24	12.7	12.4	7.5	11.2
2017	4	4	1	3	1	3	120	1216	Sunday	1	32	12.7	7.9	18.8	3.3
2017	5	11	3	8	4	7	121	1217	Monday	1	21	12.6	16.8	18.1	6.4
2017	5	8	4	4	1	7	122	1218	Tuesday	0	22	8.7	20.8	13.1	9.1
2017	5	5	2	3	0	5	123	1219	Wednesday	0	29	0	18.2	10.3	10.1
2017	5	5	2	3	1	4	124	1220	Thursday	0	39	5.7	7.9	12.6	15.4
2017	5	5	3	2	3	2	125	1221	Friday	0	73	0	0.2	5.7	5.3
2017	5	8	4	4	1	7	126	1222	Saturday	1	39	10.2	2.8	10.4	12.6
2017	5	9	2	7	4	5	127	1223	Sunday	1	33	11.6	9.6	17.4	5.8
2017	5	9	3	6	2	7	128	1224	Monday	0	27	13.4	16.2	24.9	6.1
2017	5	11	7	4	3	8	129	1225	Tuesday	0	28	10.3	14.9	11.4	7.7
2017	5	14	6	8	2	12	130	1226	Wednesday	0	34	13.4	13.4	16	2.5
2017	5	8	2	6	4	4	131	1227	Thursday	0	66	2.3	5.7	13.4	8.8
2017	5	11	2	9	4	7	132	1228	Friday	0	66	2.4	5.2	7.7	5
2017	5	10	3	7	5	5	133	1229	Saturday	1	61	10.4	8.2	10.9	3
2017	5	5	1	4	2	3	134	1230	Sunday	1	47	11.8	10.9	15.3	2.5
2017	5	11	5	6	3	8	135	1231	Monday	0	39	9	14.4	17.6	3.4
2017	5	8	1	7	3	5	136	1232	Tuesday	0	36	13.7	18.4	13.8	2.1
2017	5	9	4	5	2	7	137	1233	Wednesday	0	30	12.1	22.5	20.8	6.8
2017	5	6	1	5	2	4	138	1234	Thursday	0	31	12.6	21.5	20.5	8.4
2017	5	4	2	2	2	2	139	1235	Friday	0	31	13.1	11.3	13.4	8
2017	5	14	4	10	4	10	140	1236	Saturday	1	27	8.6	10.2	6.3	4.7
2017	5	3	2	1	0	3	141	1237	Sunday	1	22	12.6	9.7	12.2	3.1
2017	5	8	3	5	2	6	142	1238	Monday	0	31	13.1	11.8	18.1	4.7
2017	5	13	3	10	3	10	143	1239	Tuesday	0	35	8.7	10.7	12.9	4.3
2017	5	6	3	3	2	4	144	1240	Wednesday	0	25	13.6	10	14.7	4.6
2017	5	5	2	3	0	5	145	1241	Thursday	0	24	11	13.4	20.3	4.9
2017	5	9	3	6	4	5	146	1242	Friday	0	27	13.2	21	20.7	3.6
2017	5	7	2	5	3	4	147	1243	Saturday	0	31	8.5	23.1	15.8	7.6
2017	5	7	1	6	2	5	148	1244	Sunday	1	39	12.1	11.9	12.9	9.8
2017	5	8	2	6	2	6	149	1245	Monday	1	27	7.3	10.3	10	7.6
2017	5	5	3	2	1	4	150	1246	Tuesday	1	26	14	10.4	16	6.5
2017	5	9	5	4	4	5	151	1247	Wednesday	0	44	11	9.2	14.3	4.4
2017	6	8	3	5	3	5	152	1248	Thursday	0	51	13.9	10.9	16.7	3.8
2017	6	6	4	2	1	5	153	1249	Friday	0	48	11.6	11.3	12.4	3.3
2017	6	7	4	3	1	6	154	1250	Saturday	1	40	12.1	14.2	19.1	3.7
2017	6	4	2	2	0	4	155	1251	Sunday	1	33	12.4	17.1	19.1	1.8
2017	6	15	5	10	5	10	156	1252	Monday	0	24	10.2	22	21.2	6.9
2017	6	3	2	1	0	3	157	1253	Tuesday	0	43	7.3	17.7	17	9.3
2017	6	10	7	3	3	7	158	1254	Wednesday	0	50	9.2	12.8	12.7	5
2017	6	8	4	4	1	7	159	1255	Thursday	0	50	10	10	11.4	5.3
2017	6	12	6	6	2	10	160	1256	Friday	0	42	14.5	10.4	18.4	6.4
2017	6	8	4	4	1	7	161	1257	Saturday	1	40	14.2	14.5	18.7	4.8
2017	6	10	3	7	3	7	162	1258	Sunday	1	42	13.6	16.7	16.1	2
2017	6	8	1	7	3	5	163	1259	Monday	0	35	10.9	19.7	16.3	2.1
2017	6	5	3	2	2	3	164	1260	Tuesday	0	27	13.8	24.8	20.7	3.5
2017	6	8	2	6	1	7	165	1261	Wednesday	0	18	14.3	26.9	17.6	3.6
2017	6	10	3	7	2	8	166	1262	Thursday	0	30	12.5	22.1	13.3	4.7
2017	6	7	0	7	6	1	167	1263	Friday	0	29	13.6	20	15.8	3.4
2017	6	7	5	2	0	7	168	1264	Saturday	1	39	7.8	18.8	13.2	3.4
2017	6	3	1	2	1	2	169	1265	Sunday	1	52	9.6	18	10	3
2017	6	5	0	5	0	5	170	1266	Monday	0	79	0.4	15	7.8	2.6
2017	6	9	5	4	3	6	171	1267	Tuesday	0	72	8.3	15.4	10.3	5.5
2017	6	7	3	4	2	5	172	1268	Wednesday	0	56	12.2	19.2	14.1	2.6
2017	6	14	7	7	1	13	173	1269	Thursday	0	42	12.2	22.5	17.8	2.7
2017	6	7	4	3	2	5	174	1270	Friday	0	38	14.2	24.7	16	3
2017	6	10	3	7	3	7	175	1271	Saturday	1	38	9.6	26	17.6	3.4
2017	6	7	2	5	2	5	176	1272	Sunday	1	46	11.7	24.7	15.4	3.4
2017	6	9	5	4	1	8	177	1273	Monday	0	42	10.2	25.9	15.1	4.9
2017	6	11	4	7	1	10	178	1274	Tuesday	0	38	12.8	26.9	17.7	3.3
2017	6	7	4	3	4	3	179	1275	Wednesday	0	42	7.3	27.6	17.8	3.4
2017	6	6	3	3	1	5	180	1276	Thursday	0	53	12.3	25.1	13.5	3.2
2017	6	5	2	3	3	2	181	1277	Friday	0	42	13.8	24.6	16.7	4.4
2017	7	3	3	0	0	3	182	1278	Saturday	1	46	11.5	23.4	15.4	2.6
2017	7	13	4	9	4	9	183	1279	Sunday	1	44	14.2	24.9	15.3	5.5
2017	7	7	4	3	1	6	184	1280	Monday	0	36	14.2	26.8	17	5.6
2017	7	11	3	8	0	11	185	1281	Tuesday	0	33	11.6	28.6	14.1	6.3
2017	7	15	8	7	3	12	186	1282	Wednesday	0	43	10.9	27.5	11.7	7.9
2017	7	10	6	4	1	9	187	1283	Thursday	0	43	5.5	26.8	14	3.4
2017	7	6	2	4	1	5	188	1284	Friday	0	65	2.9	23.4	10.3	5.1
2017	7	9	3	6	3	6	189	1285	Saturday	1	75	6.8	22.1	8.9	5.8
2017	7	11	6	5	3	8	190	1286	Sunday	1	75	4.4	21.4	7	7.4
2017	7	8	6	2	3	5	191	1287	Monday	0	75	0	20.4	6.6	5.9
2017	7	9	3	6	2	7	192	1288	Tuesday	0	57	12.8	20.2	10.3	6.4
2017	7	5	2	3	3	2	193	1289	Wednesday	0	45	14.1	21.9	12.1	7.6
2017	7	5	1	4	0	5	194	1290	Thursday	0	41	13.3	22.2	12.2	7.1
2017	7	5	0	5	2	3	195	1291	Friday	0	48	13.9	21.1	12.7	6.6
2017	7	13	3	10	2	11	196	1292	Saturday	1	54	11.3	22.1	15.3	2.3
2017	7	11	2	9	2	9	197	1293	Sunday	1	67	2.8	19.5	8.1	3.7
2017	7	7	1	6	1	6	198	1294	Monday	0	59	11.2	22.7	15.3	2.8
2017	7	3	2	1	2	1	199	1295	Tuesday	0	65	10.7	21.7	9.7	8.5
2017	7	8	4	4	4	4	200	1296	Wednesday	0	48	12.4	21.4	14.2	2.7
2017	7	14	4	10	4	10	201	1297	Thursday	0	49	7.7	21.2	12	3
2017	7	10	1	9	6	4	202	1298	Friday	0	44	13.1	22.1	15.9	3.1
2017	7	7	2	5	1	6	203	1299	Saturday	1	61	13.6	21.1	12.5	5
2017	7	5	2	3	0	5	204	1300	Sunday	1	53	12.6	20	9.3	6.1
2017	7	8	5	3	2	6	205	1301	Monday	0	49	13.9	16.8	16.3	3.6
2017	7	0	0	0	0	0	206	1302	Tuesday	0	39	12.1	19.9	15.4	2
2017	7	6	3	3	1	5	207	1303	Wednesday	0	67	2.1	17.2	6.9	3.9
2017	7	5	2	3	0	5	208	1304	Thursday	0	57	13.7	19.1	17.4	2.9
2017	7	3	2	1	1	2	209	1305	Friday	0	36	13.1	22.9	18.7	2.1
2017	7	3	2	1	0	3	210	1306	Saturday	1	51	4.9	23.1	10.3	4.7
2017	7	5	1	4	1	4	211	1307	Sunday	1	63	13.7	21	13.6	4.2
2017	7	4	2	2	0	4	212	1308	Monday	0	58	13.8	20.8	17.1	2.1
2017	8	8	4	4	0	8	213	1309	Tuesday	0	60	4.6	22.1	10	3.5
2017	8	5	3	2	1	4	214	1310	Wednesday	0	71	11.6	20.9	10.1	3.5
2017	8	5	2	3	0	5	215	1311	Thursday	0	67	9.7	21	11.8	5.3
2017	8	6	3	3	1	5	216	1312	Friday	0	55	10.1	24.1	12.7	3.4
2017	8	7	2	5	4	3	217	1313	Saturday	1	78	4.7	20.6	8.2	3.1
2017	8	7	1	6	3	4	218	1314	Sunday	1	76	5.5	20.1	10.7	3
2017	8	2	1	1	0	2	219	1315	Monday	0	87	4.4	19.2	7.5	2.2
2017	8	6	3	3	4	2	220	1316	Tuesday	0	66	13.2	21.5	13.5	2.9
2017	8	10	3	7	4	6	221	1317	Wednesday	0	64	10	21.7	13.6	2.1
2017	8	10	5	5	4	6	222	1318	Thursday	0	66	8.3	22.2	9.7	3.2
2017	8	7	4	3	1	6	223	1319	Friday	0	70	6	22.1	10.5	4
2017	8	10	3	7	5	5	224	1320	Saturday	1	71	5.7	21.9	10.9	3.8
2017	8	7	2	5	2	5	225	1321	Sunday	1	68	6.5	21.3	10.9	3.5
2017	8	4	1	3	2	2	226	1322	Monday	0	72	8.2	21.3	9	4
2017	8	11	7	4	4	7	227	1323	Tuesday	0	74	6.6	20.3	7.4	3.4
2017	8	8	2	6	1	7	228	1324	Wednesday	0	77	7.1	20.3	8.1	2.5
2017	8	7	2	5	2	5	229	1325	Thursday	0	64	12.9	21.8	10.4	2.8
2017	8	5	4	1	2	3	230	1326	Friday	0	63	12.2	22.6	11.5	3.4
2017	8	4	2	2	0	4	231	1327	Saturday	1	61	12	22.8	12.3	2.9
2017	8	12	4	8	3	9	232	1328	Sunday	1	64	6.2	22.7	11.6	7.6
2017	8	10	3	7	1	9	233	1329	Monday	0	66	11.7	19.1	5.8	6.5
2017	8	3	1	2	2	1	234	1330	Tuesday	0	56	9.5	16.5	9	7.9
2017	8	7	3	4	1	6	235	1331	Wednesday	0	69	1.9	15.3	10.2	3.3
2017	8	3	0	3	1	2	236	1332	Thursday	0	85	0	10.9	6.7	9.9
2017	8	7	3	4	2	5	237	1333	Friday	0	77	2	11.8	7.3	7.8
2017	8	8	2	6	4	4	238	1334	Saturday	1	65	7.2	12.5	10.6	5.1
2017	8	11	9	2	3	8	239	1335	Sunday	1	69	7.4	11.8	6.6	5.2
2017	8	7	1	6	3	4	240	1336	Monday	0	56	4.2	6.4	8.3	9.8
2017	8	7	3	4	3	4	241	1337	Tuesday	0	53	7.3	7	10.6	8.4
2017	8	6	3	3	1	5	242	1338	Wednesday	0	58	10.7	10.4	14.1	4.8
2017	8	4	3	1	1	3	243	1339	Thursday	0	66	10.5	12.8	13.2	1.5
2017	9	9	6	3	4	5	244	1340	Friday	0	70	12.1	13.3	15	1.2
2017	9	8	2	6	1	7	245	1341	Saturday	1	64	11.8	15.6	16.5	3.2
2017	9	5	3	2	0	5	246	1342	Sunday	1	68	8.4	16.9	10.9	4.7
2017	9	3	1	2	0	3	247	1343	Monday	0	74	9.4	17.2	7.7	4.1
2017	9	13	6	7	4	9	248	1344	Tuesday	0	67	9.8	15.4	9.8	3.9
2017	9	6	3	3	3	3	249	1345	Wednesday	0	46	9.8	14	7.9	5.9
2017	9	10	4	6	3	7	250	1346	Thursday	0	72	2.7	7.7	9	3.3
2017	9	8	5	3	0	8	251	1347	Friday	0	55	12.2	10.2	14.9	2
2017	9	7	5	2	2	5	252	1348	Saturday	1	49	11	11.7	16.8	2.8
2017	9	13	9	4	5	8	253	1349	Sunday	1	73	4.1	10.3	12.2	5.8
2017	9	4	2	2	1	3	254	1350	Monday	0	72	0.6	6.7	7.2	7.3
2017	9	10	5	5	4	6	255	1351	Tuesday	0	72	10.5	9.8	13.2	4.3
2017	9	8	4	4	2	6	256	1352	Wednesday	0	63	11.7	11.2	14.3	2.5
2017	9	8	3	5	2	6	257	1353	Thursday	0	57	11	12.6	16.2	3.5
2017	9	5	0	5	3	2	258	1354	Friday	0	64	10.6	14.3	14.7	4.6
2017	9	3	2	1	1	2	259	1355	Saturday	1	84	2.3	12.5	7	3.3
2017	9	6	0	6	4	2	260	1356	Sunday	1	67	10.9	13.5	11.2	2.6
2017	9	7	4	3	1	6	261	1357	Monday	0	75	7.9	12.1	13.7	3.3
2017	9	5	3	2	1	4	262	1358	Tuesday	0	84	1.4	9.7	7	3.4
2017	9	8	5	3	1	7	263	1359	Wednesday	0	63	11.1	11.9	15.4	4.2
2017	9	7	1	6	0	7	264	1360	Thursday	0	41	9	17.3	19.9	8.1
2017	9	6	2	4	1	5	265	1361	Friday	0	53	2.1	10.2	11.9	10
2017	9	5	3	2	2	3	266	1362	Saturday	1	54	5.7	9	10.5	5.9
2017	9	4	2	2	1	3	267	1363	Sunday	1	55	10	7.3	10.3	4.6
2017	9	8	2	6	1	7	268	1364	Monday	0	50	6.6	10.8	21.5	7.6
2017	9	7	5	2	2	5	269	1365	Tuesday	0	46	10.2	4.8	10.2	9.8
2017	9	4	1	3	1	3	270	1366	Wednesday	0	49	9	1.8	11	8.1
2017	9	7	1	6	4	3	271	1367	Thursday	0	48	3.1	0.2	10.1	7.2
2017	9	4	2	2	1	3	272	1368	Friday	0	39	10.3	2.4	10	9.1
2017	9	8	2	6	3	5	273	1369	Saturday	0	55	5.6	4.4	16.2	5.4
2017	10	10	2	8	1	9	274	1370	Sunday	1	62	3.3	2.6	5.1	9.9
2017	10	5	2	3	2	3	275	1371	Monday	1	48	9.4	0.9	10.9	4.9
2017	10	5	3	2	2	3	276	1372	Tuesday	1	45	8.6	0.9	11.7	5.3
2017	10	9	4	5	1	8	277	1373	Wednesday	1	34	8.6	5.2	19.2	5.5
2017	10	12	6	6	5	7	278	1374	Thursday	1	32	10.3	8.5	17.3	4.8
2017	10	7	3	4	2	5	279	1375	Friday	1	61	0.9	6.7	6.6	5.2
2017	10	7	2	5	1	6	280	1376	Saturday	1	78	6	5.4	9.9	2.8
2017	10	9	4	5	3	6	281	1377	Sunday	1	87	0	2.9	4.7	5.6
2017	10	9	2	7	3	6	282	1378	Monday	0	73	5.6	2.5	6.4	3.2
2017	10	11	7	4	2	9	283	1379	Tuesday	0	58	9.8	-0.1	10.3	2.4
2017	10	10	1	9	5	5	284	1380	Wednesday	0	59	6.7	-0.3	3.9	6.3
2017	10	7	6	1	1	6	285	1381	Thursday	0	54	2.8	0.1	7.3	2.4
2017	10	4	2	2	4	0	286	1382	Friday	0	56	6.1	-0.7	6.5	4.7
2017	10	7	3	4	2	5	287	1383	Saturday	1	55	8.8	-1.7	10.6	4.3
2017	10	6	2	4	0	6	288	1384	Sunday	1	50	8.2	-1.5	13.8	3.5
2017	10	9	3	6	0	9	289	1385	Monday	0	47	9.3	-2.2	8.9	6.6
2017	10	5	1	4	1	4	290	1386	Tuesday	0	39	9.6	-3.3	14.9	3.4
2017	10	12	6	6	5	7	291	1387	Wednesday	0	38	9.6	1.3	13.3	4
2017	10	8	4	4	3	5	292	1388	Thursday	0	56	9.5	1.1	15.2	4.6
2017	10	13	7	6	3	10	293	1389	Friday	0	54	7.3	-0.7	9.5	5.6
2017	10	12	3	9	5	7	294	1390	Saturday	1	54	9.3	-6	11.8	2.6
2017	10	11	3	8	0	11	295	1391	Sunday	1	51	9.1	-2.9	14.4	1.9
2017	10	9	1	8	2	7	296	1392	Monday	0	58	9	-0.1	16.5	4.4
2017	10	6	1	5	3	3	297	1393	Tuesday	0	50	8.8	3.9	12.1	5.5
2017	10	9	6	3	1	8	298	1394	Wednesday	0	42	9.6	2.3	15.8	4.9
2017	10	8	6	2	2	6	299	1395	Thursday	0	50	8.7	4.1	15.5	2.8
2017	10	4	3	1	1	3	300	1396	Friday	0	44	6.6	6.5	16.7	7.6
2017	10	12	4	8	4	8	301	1397	Saturday	1	55	6.1	-4.3	9.4	6.5
2017	10	8	4	4	5	3	302	1398	Sunday	1	51	8.8	-4.1	11.4	5.8
2017	10	4	0	4	0	4	303	1399	Monday	0	54	9	-2.9	13.8	4.8
2017	10	6	1	5	2	4	304	1400	Tuesday	0	46	9.5	-2.2	10.3	6
2017	11	6	2	4	2	4	305	1401	Wednesday	0	46	8.3	-4.8	7.1	6.7
2017	11	5	1	4	1	4	306	1402	Thursday	0	57	7.2	-7	11.8	3.3
2017	11	7	1	6	3	4	307	1403	Friday	0	57	8.5	-7.8	10.6	5.4
2017	11	11	5	6	0	11	308	1404	Saturday	1	47	8.8	-3.5	12	5
2017	11	3	1	2	0	3	309	1405	Sunday	1	51	7.6	-0.8	12.1	3.7
2017	11	8	3	5	2	6	310	1406	Monday	0	59	6.3	-2.3	11.5	2.3
2017	11	6	1	5	3	3	311	1407	Tuesday	0	58	0	-2.8	5.3	3.4
2017	11	5	3	2	3	2	312	1408	Wednesday	0	77	8.1	-8.1	10.2	6
2017	11	3	0	3	2	1	313	1409	Thursday	0	71	0	-5.4	9.7	5.6
2017	11	18	9	9	7	11	314	1410	Friday	0	74	4.5	-7.3	6.9	4.5
2017	11	10	2	8	6	4	315	1411	Saturday	1	65	8.4	-10.9	9.5	7
2017	11	5	1	4	2	3	316	1412	Sunday	1	75	6.1	-10.5	6	4.1
2017	11	8	4	4	2	6	317	1413	Monday	0	81	0	-10.5	4.5	4.6
2017	11	6	4	2	2	4	318	1414	Tuesday	0	78	4.5	-12.7	7.9	5.1
2017	11	7	0	7	0	7	319	1415	Wednesday	0	71	7.8	-19.7	7.4	3.8
2017	11	10	4	6	2	8	320	1416	Thursday	0	71	7.6	-22.4	8.5	3
2017	11	8	5	3	1	7	321	1417	Friday	0	72	7.1	-21.7	8.3	3.2
2017	11	7	4	3	2	5	322	1418	Saturday	1	72	6.9	-22.3	7.6	2.5
2017	11	7	2	5	4	3	323	1419	Sunday	1	74	1.8	-24.3	12.4	3
2017	11	7	4	3	2	5	324	1420	Monday	0	73	4.7	-19.5	18	5.1
2017	11	6	3	3	1	5	325	1421	Tuesday	0	75	0	-13	5.8	3.6
2017	11	9	5	4	2	7	326	1422	Wednesday	0	71	7.1	-16.5	9.9	4.6
2017	11	11	2	9	5	6	327	1423	Thursday	0	67	6.9	-24	7.5	2.9
2017	11	8	3	5	3	5	328	1424	Friday	0	70	6.5	-27.3	9.6	4.2
2017	11	8	4	4	1	7	329	1425	Saturday	1	71	6.4	-27.9	9.3	2.4
2017	11	5	2	3	0	5	330	1426	Sunday	1	70	6.7	-21.9	20.7	7.8
2017	11	5	3	2	1	4	331	1427	Monday	0	76	6	-8.7	6.6	6.1
2017	11	5	3	2	0	5	332	1428	Tuesday	0	66	3.9	-20.5	14.1	7.3
2017	11	6	4	2	0	6	333	1429	Wednesday	0	60	7.7	-26.4	7.3	5.4
2017	11	9	5	4	4	5	334	1430	Thursday	0	65	7.6	-26.7	9.8	4.3
2017	12	8	4	4	3	5	335	1431	Friday	0	74	5	-24.3	7.5	2.1
2017	12	6	3	3	2	4	336	1432	Saturday	1	73	5.2	-24.6	6.3	2.3
2017	12	10	2	8	3	7	337	1433	Sunday	1	74	4.2	-23.9	8.3	2.2
2017	12	11	7	4	0	11	338	1434	Monday	0	71	6.7	-26.4	6.1	2.8
2017	12	6	5	1	2	4	339	1435	Tuesday	0	71	6.1	-26.8	4.3	2.4
2017	12	11	5	6	4	7	340	1436	Wednesday	0	71	5.9	-26.9	5.8	2
2017	12	5	3	2	0	5	341	1437	Thursday	0	72	5.7	-26.5	14.6	4.3
2017	12	11	4	7	4	7	342	1438	Friday	0	79	4.3	-15.8	7.6	4.1
2017	12	7	2	5	2	5	343	1439	Saturday	1	79	3.2	-16.9	7.1	2.3
2017	12	5	3	2	1	4	344	1440	Sunday	1	70	6.2	-27.7	13.6	4.3
2017	12	9	3	6	2	7	345	1441	Monday	0	67	6.6	-29.2	7.5	3.7
2017	12	4	1	3	2	2	346	1442	Tuesday	0	66	7.9	-32	9.3	2.7
2017	12	4	2	2	1	3	347	1443	Wednesday	0	66	6.4	-32.5	9.3	3.4
2017	12	3	2	1	2	1	348	1444	Thursday	0	68	5.4	-31.4	6.8	4.1
2017	12	7	1	6	1	6	349	1445	Friday	0	69	5.6	-30.1	3.9	2.4
2017	12	9	2	7	2	7	350	1446	Saturday	1	69	6.6	-30.9	8.4	4.1
2017	12	3	0	3	3	0	351	1447	Sunday	1	74	5.3	-23.5	8.9	2.2
2017	12	8	7	1	3	5	352	1448	Monday	0	71	6.6	-27.4	10.3	2.2
2017	12	6	2	4	1	5	353	1449	Tuesday	0	71	6.1	-26.7	10.5	4
2017	12	6	6	0	1	5	354	1450	Wednesday	0	73	0	-19.4	17.8	5.2
2017	12	7	4	3	1	6	355	1451	Thursday	0	69	6.6	-16.3	7.7	4.8
2017	12	10	4	6	6	4	356	1452	Friday	0	70	7	-19	8.6	5.4
2017	12	8	5	3	3	5	357	1453	Saturday	1	72	5.8	-21	6.9	2.8
2017	12	5	4	1	1	4	358	1454	Sunday	1	74	4.3	-24	8.5	2
2017	12	8	3	5	2	6	359	1455	Monday	0	73	5.9	-24.7	8.6	2.7
2017	12	2	0	2	1	1	360	1456	Tuesday	0	69	6.8	-29.5	8.1	3.9
2017	12	2	0	2	0	2	361	1457	Wednesday	0	67	7.1	-33.3	7.2	3.3
2017	12	1	1	0	1	0	362	1458	Thursday	0	68	6	-30.3	11.2	2.7
2017	12	2	0	2	1	1	363	1459	Friday	0	67	2.6	-25.1	15.9	4.3
2017	12	1	0	1	1	0	364	1460	Saturday	1	75	3	-17.7	10.8	4.1
2017	12	0	0	0	0	0	365	1461	Sunday	1	74	3.9	-23.9	8.7	3.3
2018	1	12	6	6	5	7	1	1462	Monday	1	70	4	-29.1	5	3.6
2018	1	7	2	5	1	6	2	1463	Tuesday	0	73	0	-24.2	10.2	2.9
2018	1	6	1	5	2	4	3	1464	Wednesday	0	73	7	-25.1	8.5	2.7
2018	1	11	3	8	3	8	4	1465	Thursday	0	70	7	-25.1	7.5	5.9
2018	1	10	7	3	1	9	5	1466	Friday	0	71	7	-24.4	6.6	5.6
2018	1	5	1	4	2	3	6	1467	Saturday	1	72	7	-21.5	10.5	5.7
2018	1	10	2	8	3	7	7	1468	Sunday	1	72	6	-19.1	6.5	4.8
2018	1	10	5	5	1	9	8	1469	Monday	0	75	0	-22.5	6.5	1.1
2018	1	9	2	7	4	5	9	1470	Tuesday	0	71	6	-22.3	4.7	5.2
2018	1	18	11	7	1	17	10	1471	Wednesday	0	62	7	-26.3	6	4.9
2018	1	7	5	2	2	5	11	1472	Thursday	0	65	7	-29.7	9.7	3.9
2018	1	6	3	3	1	5	12	1473	Friday	0	70	8	-25.4	5.9	4.5
2018	1	8	4	4	1	7	13	1474	Saturday	1	72	5	-20.6	16.5	7.5
2018	1	13	6	7	3	10	14	1475	Sunday	1	74	7	-22.1	6.9	2.8
2018	1	8	3	5	3	5	15	1476	Monday	0	73	7	-24.3	8.9	3.8
2018	1	4	2	2	1	3	16	1477	Tuesday	0	73	4	-21.7	7.5	3.9
2018	1	5	2	3	3	2	17	1478	Wednesday	0	71	7	-23.8	7.3	5
2018	1	10	4	6	4	6	18	1479	Thursday	0	69	4	-24.5	13.6	4.2
2018	1	7	4	3	1	6	19	1480	Friday	0	65	6	-24.5	7.4	4.4
2018	1	8	3	5	4	4	20	1481	Saturday	1	63	7	-31.5	7.6	4.7
2018	1	6	2	4	3	3	21	1482	Sunday	1	66	8	-34.2	8.5	3.4
2018	1	10	3	7	1	9	22	1483	Monday	0	64	7	-34.4	8.4	3.5
2018	1	9	2	7	1	8	23	1484	Tuesday	0	64	7	-35.3	7.5	3.5
2018	1	13	1	12	4	9	24	1485	Wednesday	0	64	7	-35.4	8.5	2.2
2018	1	8	5	3	2	6	25	1486	Thursday	0	63	7	-37.6	11.2	3.2
2018	1	7	4	3	3	4	26	1487	Friday	0	64	8	-34.4	11.7	3.4
2018	1	9	3	6	3	6	27	1488	Saturday	1	66	8	-32.6	8.5	5.9
2018	1	9	7	2	0	9	28	1489	Sunday	1	67	4	-30.5	9.9	2.9
2018	1	17	3	14	3	14	29	1490	Monday	0	71	6	-27.3	12	2.6
2018	1	5	2	3	0	5	30	1491	Tuesday	0	70	7	-27.7	8.9	2.9
2018	1	4	3	1	0	4	31	1492	Wednesday	0	71	5	-25.9	12.3	4.1
2018	2	6	2	4	1	5	32	1493	Thursday	0	72	8	-27.7	8.9	2.1
2018	2	12	5	7	7	5	33	1494	Friday	0	69	6	-30.2	7.2	1.8
2018	2	5	2	3	0	5	34	1495	Saturday	1	68	7	-31.7	10.3	3.4
2018	2	1	0	1	0	1	35	1496	Sunday	1	67	5	-32.6	7.1	2.8
2018	2	11	5	6	2	9	36	1497	Monday	0	67	8	-32.4	11	2.7
2018	2	12	6	6	2	10	37	1498	Tuesday	0	68	5	-29.6	9.7	4.5
2018	2	9	3	6	2	7	38	1499	Wednesday	0	69	8	-28.5	11.2	5.2
2018	2	12	6	6	5	7	39	1500	Thursday	0	71	6	-20.5	8.7	5.7
2018	2	15	5	10	8	7	40	1501	Friday	0	72	6	-25.4	9	2.9
2018	2	12	6	6	0	12	41	1502	Saturday	1	69	8	-26.2	8	4.2
2018	2	8	4	4	2	6	42	1503	Sunday	0	68	2	-22.3	9.2	4.7
2018	2	8	1	7	0	8	43	1504	Monday	0	65	9	-23	9.3	3.2
2018	2	7	2	5	3	4	44	1505	Tuesday	0	71	9	-25.7	10.6	3.3
2018	2	6	2	4	1	5	45	1506	Wednesday	0	70	8	-24.2	12.8	4.1
2018	2	15	3	12	5	10	46	1507	Thursday	1	71	5	-20.1	10.5	1.9
2018	2	7	4	3	0	7	47	1508	Friday	1	67	9	-24.1	8	2.7
2018	2	4	1	3	2	2	48	1509	Saturday	1	66	10	-26.3	11	4.2
2018	2	7	2	5	2	5	49	1510	Sunday	1	72	8	-23.8	10.7	3.7
2018	2	10	5	5	5	5	50	1511	Monday	1	71	9	-21.4	9.6	2.6
2018	2	1	0	1	1	0	51	1512	Tuesday	1	69	9	-22.8	11.9	4.8
2018	2	8	6	2	2	6	52	1513	Wednesday	1	75	4	-17.7	10.1	2.7
2018	2	16	4	12	3	13	53	1514	Thursday	0	74	6	-23.1	10.1	1.5
2018	2	10	6	4	3	7	54	1515	Friday	0	72	8	-26.7	7.5	3.1
2018	2	4	1	3	0	4	55	1516	Saturday	0	68	9	-24.1	12.7	5.3
2018	2	8	3	5	2	6	56	1517	Sunday	1	69	9	-23.7	12.1	1.5
2018	2	11	7	4	1	10	57	1518	Monday	0	71	9	-22.3	13.8	3.6
2018	2	10	6	4	3	7	58	1519	Tuesday	0	76	4	-18.1	12.6	3.1
2018	2	13	6	7	2	11	59	1520	Wednesday	0	77	7	-14.8	8.9	3.8
2018	3	11	8	3	4	7	60	1521	Thursday	0	72	10	-20.6	7.3	4.9
2018	3	11	4	7	4	7	61	1522	Friday	0	70	8	-20.5	10.6	4.6
2018	3	6	3	3	1	5	62	1523	Saturday	1	77	0	-18.3	12.2	6
2018	3	11	5	6	1	10	63	1524	Sunday	1	71	9	-20.6	8.2	7
2018	3	14	8	6	4	10	64	1525	Monday	0	64	10	-23	10.3	5.8
2018	3	10	2	8	3	7	65	1526	Tuesday	0	65	10	-23.5	14.5	4.1
2018	3	13	7	6	5	8	66	1527	Wednesday	0	71	10	-24.1	10.1	2.9
2018	3	6	3	3	2	4	67	1528	Thursday	0	67	8	-24.4	14.3	4.2
2018	3	8	3	5	1	7	68	1529	Friday	0	66	0	-15.4	11.5	6.6
2018	3	11	6	5	2	9	69	1530	Saturday	1	76	10	-17.8	11.5	2.9
2018	3	12	4	8	3	9	70	1531	Sunday	1	69	9	-13.1	17.1	5
2018	3	7	5	2	2	5	71	1532	Monday	0	71	7	-5.7	9.8	3.1
2018	3	4	1	3	1	3	72	1533	Tuesday	0	74	8	-5	9	2.4
2018	3	10	7	3	3	7	73	1534	Wednesday	0	60	9	-7.8	9.9	4.8
2018	3	10	4	6	2	8	74	1535	Thursday	0	61	11	-17.2	11.4	4.2
2018	3	8	4	4	1	7	75	1536	Friday	0	70	11	-14.9	15.5	5.1
2018	3	12	6	6	3	9	76	1537	Saturday	1	67	11	-7.2	13.2	5.7
2018	3	11	4	7	1	10	77	1538	Sunday	1	59	11	-5.1	7.7	4.9
2018	3	5	2	3	3	2	78	1539	Monday	0	69	5	-11.1	16.2	2.9
2018	3	14	5	9	1	13	79	1540	Tuesday	0	69	11	-8.3	14.5	4.2
2018	3	8	2	6	2	6	80	1541	Wednesday	0	66	10	-3.6	14	6.5
2018	3	11	2	9	5	6	81	1542	Thursday	0	62	11	-1.3	10.1	4.4
2018	3	6	1	5	3	3	82	1543	Friday	0	57	11	-1.2	11.6	4.7
2018	3	12	1	11	3	9	83	1544	Saturday	1	64	11	1.2	11.4	4.7
2018	3	12	5	7	3	9	84	1545	Sunday	1	60	11	4.5	11.2	3.6
2018	3	7	3	4	1	6	85	1546	Monday	0	43	6	5.2	6.1	8.8
2018	3	10	5	5	3	7	86	1547	Tuesday	0	57	2	3.7	12.3	9.6
2018	3	5	0	5	3	2	87	1548	Wednesday	0	58	10	-1.4	8.7	5.2
2018	3	8	4	4	0	8	88	1549	Thursday	0	49	12	0.9	14.1	5.5
2018	3	9	4	5	4	5	89	1550	Friday	0	42	10	5.4	13.3	3.9
2018	3	4	1	3	0	4	90	1551	Saturday	1	61	11	5.4	13.9	6.1
2018	4	15	7	8	2	13	91	1552	Sunday	1	47	4	9.7	12.5	10.1
2018	4	10	5	5	2	8	92	1553	Monday	0	32	11	-2.3	11.5	8.4
2018	4	5	3	2	2	3	93	1554	Tuesday	0	29	10	-5	7.8	7.9
2018	4	9	4	5	2	7	94	1555	Wednesday	0	33	12	-4.2	12.8	3.1
2018	4	2	1	1	1	1	95	1556	Thursday	1	30	0	-2.1	7.9	5.7
2018	4	9	6	3	2	7	96	1557	Friday	1	29	11	-4	10.6	5.7
2018	4	3	1	2	1	2	97	1558	Saturday	1	29	11	-2.9	13	4
2018	4	9	5	4	2	7	98	1559	Sunday	0	27	12	-0.7	14.2	5.7
2018	4	16	7	9	4	12	99	1560	Monday	0	32	12	3	16	2.5
2018	4	5	1	4	3	2	100	1561	Tuesday	0	32	8	3.6	13.8	5.3
2018	4	8	5	3	1	7	101	1562	Wednesday	0	52	11	-0.2	11.4	6.9
2018	4	16	7	9	5	11	102	1563	Thursday	0	50	10	1.7	12.6	4.5
2018	4	10	2	8	6	4	103	1564	Friday	0	76	0	-1.2	7.1	7.7
2018	4	8	4	4	2	6	104	1565	Saturday	1	67	8	0.4	6.9	6.2
2018	4	6	3	3	0	6	105	1566	Sunday	1	61	13	0.5	14.5	3.4
2018	4	8	2	6	1	7	106	1567	Monday	0	45	12	6.5	17.7	5.5
2018	4	8	6	2	3	5	107	1568	Tuesday	0	38	10	8.6	11.8	4.1
2018	4	7	2	5	1	6	108	1569	Wednesday	0	53	4	6.3	14	3.2
2018	4	13	6	7	2	11	109	1570	Thursday	0	54	10	10.1	17.1	5.2
2018	4	16	10	6	3	13	110	1571	Friday	0	43	8	7.8	12	7.6
2018	4	5	5	0	1	4	111	1572	Saturday	1	29	13	5.1	12	2.5
2018	4	5	3	2	0	5	112	1573	Sunday	1	30	13	8.3	18.9	2.9
2018	4	15	8	7	4	11	113	1574	Monday	0	26	13	11.3	15.7	5.3
2018	4	4	4	0	0	4	114	1575	Tuesday	0	23	12	14.4	14.1	6.7
2018	4	13	4	9	6	7	115	1576	Wednesday	0	26	12	16.1	18.4	8.7
2018	4	16	8	8	5	11	116	1577	Thursday	0	27	13	7.6	16.9	7.5
2018	4	5	4	1	0	5	117	1578	Friday	0	25	7	12.6	14.4	5.4
2018	4	9	5	4	0	9	118	1579	Saturday	0	47	9	11.6	15.1	3.7
2018	4	3	1	2	1	2	119	1580	Sunday	1	53	10	6.9	10.7	6.1
2018	4	3	1	2	0	3	120	1581	Monday	1	35	12	6.1	14.3	2.4
2018	5	8	3	5	1	7	121	1582	Tuesday	1	35	11	5.9	14.8	2
2018	5	11	7	4	1	10	122	1583	Wednesday	0	29	13	7.9	16.7	2.1
2018	5	14	8	6	2	12	123	1584	Thursday	0	24	13	10.3	20.1	2.8
2018	5	13	3	10	2	11	124	1585	Friday	0	22	12	15.3	21.9	6.5
2018	5	10	4	6	3	7	125	1586	Saturday	1	41	5	6.2	17.3	9.6
2018	5	6	5	1	2	4	126	1587	Sunday	1	57	4	5.6	10.7	7.2
2018	5	12	6	6	2	10	127	1588	Monday	0	43	4	9.5	8	2.6
2018	5	6	2	4	2	4	128	1589	Tuesday	0	32	13	14.6	18.8	4.2
2018	5	10	3	7	3	7	129	1590	Wednesday	0	24	8	18.8	16	10.4
2018	5	8	4	4	2	6	130	1591	Thursday	0	55	12	11.6	15	7
2018	5	4	2	2	3	1	131	1592	Friday	0	32	11	14.4	20.7	5.9
2018	5	5	4	1	0	5	132	1593	Saturday	1	34	10	8.9	11.4	4.4
2018	5	6	2	4	2	4	133	1594	Sunday	1	29	10	13	23.8	6
2018	5	5	3	2	1	4	134	1595	Monday	0	29	14	16.7	10.6	5.8
2018	5	9	2	7	3	6	135	1596	Tuesday	0	40	6	13	15.4	7.9
2018	5	6	1	5	1	5	136	1597	Wednesday	0	53	9	12.5	12.7	4.4
2018	5	7	6	1	1	6	137	1598	Thursday	0	47	5	12.9	13.7	3.6
2018	5	4	0	4	1	3	138	1599	Friday	0	39	14	16.7	20	3.2
2018	5	12	5	7	4	8	139	1600	Saturday	1	21	9	21.2	16.6	10.5
2018	5	11	4	7	5	6	140	1601	Sunday	1	37	12	18.7	11.3	4.3
2018	5	16	6	10	5	11	141	1602	Monday	0	44	11	20.6	20.4	7.9
2018	5	7	0	7	2	5	142	1603	Tuesday	0	52	7	6.1	20.5	9.5
2018	5	10	2	8	2	8	143	1604	Wednesday	0	52	7	8.9	11	5.4
2018	5	2	2	0	0	2	144	1605	Thursday	0	45	14	12.6	12.4	3.9
2018	5	12	6	6	3	9	145	1606	Friday	0	37	13	14.7	17.1	2.5
2018	5	6	3	3	2	4	146	1607	Saturday	1	39	12	17.9	15.5	3.8
2018	5	8	3	5	2	6	147	1608	Sunday	1	83	0	9.9	10.3	3.4
2018	5	7	4	3	0	7	148	1609	Monday	0	67	10	12.5	11.3	2.8
2018	5	8	5	3	2	6	149	1610	Tuesday	0	53	14	16.5	16.6	1.7
2018	5	3	2	1	0	3	150	1611	Wednesday	0	40	14	21.1	18.9	2.3
2018	5	8	4	4	3	5	151	1612	Thursday	0	27	14	23.9	17.5	5
2018	6	10	6	4	5	5	152	1613	Friday	0	16	12	27.2	17.2	3.5
2018	6	10	5	5	3	7	153	1614	Saturday	1	22	13	26.8	20.4	6.5
2018	6	12	6	6	2	10	154	1615	Sunday	1	37	4	18.6	15.6	7.6
2018	6	13	7	6	5	8	155	1616	Monday	0	61	10	13.1	8.9	6.9
2018	6	3	1	2	0	3	156	1617	Tuesday	0	72	4	13.4	9.4	1.9
2018	6	9	4	5	3	6	157	1618	Wednesday	0	72	6	15.3	11.5	2.5
2018	6	11	5	6	4	7	158	1619	Thursday	0	65	8	16.8	15.8	2
2018	6	13	5	8	6	7	159	1620	Friday	0	55	9	18.5	15.9	5.2
2018	6	6	3	3	2	4	160	1621	Saturday	1	54	14	18.7	12.9	4.2
2018	6	6	3	3	1	5	161	1622	Sunday	1	51	14	17.1	16.3	4
2018	6	9	6	3	2	7	162	1623	Monday	0	57	7	17.7	10.3	3.6
2018	6	4	1	3	2	2	163	1624	Tuesday	0	56	12	19.2	14.7	3.5
2018	6	5	3	2	0	5	164	1625	Wednesday	0	68	7	17.3	11.6	5
2018	6	6	3	3	1	5	165	1626	Thursday	0	65	11	16.3	11.4	4.4
2018	6	5	4	1	0	5	166	1627	Friday	0	65	8	17.1	13.2	3.4
2018	6	11	3	8	4	7	167	1628	Saturday	1	66	12	17.1	8.9	7
2018	6	10	5	5	3	7	168	1629	Sunday	1	65	6	17.1	10.8	5.4
2018	6	9	2	7	2	7	169	1630	Monday	1	78	6	15.5	9.2	2.5
2018	6	7	3	4	2	5	170	1631	Tuesday	0	64	11	15.1	9.2	5.4
2018	6	6	3	3	2	4	171	1632	Wednesday	0	54	13	17.5	15.8	3.9
2018	6	6	2	4	1	5	172	1633	Thursday	0	48	14	21.6	17.3	2.9
2018	6	6	3	3	1	5	173	1634	Friday	0	45	8	22.4	10.2	6.5
2018	6	3	1	2	1	2	174	1635	Saturday	1	44	14	21.5	12.4	2.6
2018	6	7	1	6	1	6	175	1636	Sunday	1	66	1	18.9	8.6	6.7
2018	6	11	6	5	0	11	176	1637	Monday	0	60	13	20.6	11.2	5.1
2018	6	8	2	6	3	5	177	1638	Tuesday	0	78	3	17.2	8.1	2.8
2018	6	6	2	4	3	3	178	1639	Wednesday	0	71	8	18.3	9.8	4.1
2018	6	9	3	6	0	9	179	1640	Thursday	0	58	15	20.8	12.8	4
2018	6	10	8	2	1	9	180	1641	Friday	0	53	14	20.4	14	2.9
2018	6	6	0	6	3	3	181	1642	Saturday	1	51	11	21.9	14.5	3.3
2018	7	5	1	4	1	4	182	1643	Sunday	1	59	7	23.6	14.6	4.3
2018	7	3	1	2	1	2	183	1644	Monday	0	51	11	26	15.3	6
2018	7	8	3	5	4	4	184	1645	Tuesday	0	67	4	22.5	10.3	6.3
2018	7	11	5	6	3	8	185	1646	Wednesday	0	77	1	21	6.5	2.9
2018	7	6	2	4	0	6	186	1647	Thursday	0	76	8	20.6	7.4	4.2
2018	7	9	5	4	1	8	187	1648	Friday	0	72	10	20.9	9.4	5.1
2018	7	3	2	1	0	3	188	1649	Saturday	1	77	4	17.5	6.7	6.2
2018	7	10	4	6	3	7	189	1650	Sunday	1	79	3	18	5.8	4.6
2018	7	5	1	4	2	3	190	1651	Monday	0	59	13	17.8	10.2	4.2
2018	7	5	1	4	1	4	191	1652	Tuesday	0	60	6	18.1	13.9	2.6
2018	7	11	6	5	3	8	192	1653	Wednesday	0	62	8	22.7	14.7	6.9
2018	7	3	2	1	1	2	193	1654	Thursday	0	72	11	21	8.3	4.2
2018	7	4	1	3	1	3	194	1655	Friday	0	57	10	19.5	10.8	7.5
2018	7	4	3	1	2	2	195	1656	Saturday	1	63	14	20.6	9.5	5.2
2018	7	6	2	4	2	4	196	1657	Sunday	1	61	13	22.2	13.1	2.4
2018	7	11	7	4	1	10	197	1658	Monday	0	84	0	19.3	7.1	5
2018	7	6	2	4	1	5	198	1659	Tuesday	0	74	12	21.7	9.4	4.1
2018	7	6	3	3	0	6	199	1660	Wednesday	0	73	7	23.3	10.6	2.5
2018	7	5	2	3	1	4	200	1661	Thursday	0	73	15	23	9.3	4.6
2018	7	10	6	4	4	6	201	1662	Friday	0	76	7	21.9	9.5	1.5
2018	7	4	0	4	2	2	202	1663	Saturday	1	72	5	25.4	8.7	5.6
2018	7	3	2	1	1	2	203	1664	Sunday	1	61	14	22.1	8.6	5.8
2018	7	8	2	6	0	8	204	1665	Monday	0	65	12	20.5	10.4	3.5
2018	7	4	2	2	0	4	205	1666	Tuesday	0	86	0	16.8	6.1	4.5
2018	7	8	6	2	3	5	206	1667	Wednesday	0	71	12	19.6	12.2	2.4
2018	7	7	3	4	3	4	207	1668	Thursday	0	66	14	21.9	13.5	1.7
2018	7	6	2	4	2	4	208	1669	Friday	0	64	14	23.9	12	4
2018	7	4	1	3	2	2	209	1670	Saturday	1	69	10	24.2	10.4	4.9
2018	7	4	3	1	1	3	210	1671	Sunday	1	88	2	18.6	4.8	3.3
2018	7	8	4	4	0	8	211	1672	Monday	0	68	11	20.5	12.3	3.6
2018	7	5	2	3	2	3	212	1673	Tuesday	0	67	13	20.1	8.5	4.8
2018	8	5	3	2	0	5	213	1674	Wednesday	0	66	4	20.1	10.3	1.7
2018	8	1	0	1	1	0	214	1675	Thursday	0	72	7	21.2	8.4	5
2018	8	7	3	4	2	5	215	1676	Friday	0	86	2	20.4	4.6	4.2
2018	8	6	1	5	2	4	216	1677	Saturday	1	90	0	16.9	4	4.8
2018	8	7	4	3	2	5	217	1678	Sunday	1	77	11	19	11.1	1.9
2018	8	8	3	5	3	5	218	1679	Monday	0	75	9	20.4	12.1	3.8
2018	8	1	1	0	0	1	219	1680	Tuesday	0	72	11	20.7	8.4	3
2018	8	7	3	4	4	3	220	1681	Wednesday	0	78	8	19.9	10.3	2
2018	8	2	0	2	1	1	221	1682	Thursday	0	74	13	19.5	8.6	3.4
2018	8	8	4	4	2	6	222	1683	Friday	0	67	9	19.9	11.7	1.7
2018	8	3	2	1	1	2	223	1684	Saturday	1	88	4	16.1	5.9	3.5
2018	8	5	2	3	1	4	224	1685	Sunday	1	75	9	18	10.4	3.3
2018	8	12	4	8	6	6	225	1686	Monday	0	83	3	16.9	7	5.5
2018	8	10	1	9	2	8	226	1687	Tuesday	0	83	8	18.6	8.7	4.4
2018	8	1	0	1	0	1	227	1688	Wednesday	0	76	11	20.3	12.6	3.6
2018	8	7	2	5	2	5	228	1689	Thursday	0	69	10	21.6	9.9	5
2018	8	10	3	7	4	6	229	1690	Friday	0	67	10	18.6	6.6	6
2018	8	3	1	2	1	2	230	1691	Saturday	1	53	12	18.8	11.2	5.6
2018	8	6	1	5	2	4	231	1692	Sunday	1	64	8	18.6	15.1	3
2018	8	6	2	4	2	4	232	1693	Monday	0	69	12	18	10.6	3.3
2018	8	7	1	6	1	6	233	1694	Tuesday	0	65	13	16.7	13.5	4.1
2018	8	3	1	2	1	2	234	1695	Wednesday	0	58	12	19.1	14.4	2.6
2018	8	6	4	2	1	5	235	1696	Thursday	0	54	12	20.7	15.6	2.4
2018	8	9	1	8	2	7	236	1697	Friday	0	52	12	21	15.8	1.8
2018	8	6	1	5	2	4	237	1698	Saturday	1	61	3	20	10.5	2.9
2018	8	10	3	7	5	5	238	1699	Sunday	1	66	7	19.3	11.7	2.2
2018	8	7	2	5	1	6	239	1700	Monday	0	64	9	19.4	14.5	3.4
2018	8	3	2	1	0	3	240	1701	Tuesday	0	71	8	18.7	12.1	2.9
2018	8	8	3	5	2	6	241	1702	Wednesday	0	75	4	17	9.5	4.1
2018	8	10	3	7	2	8	242	1703	Thursday	0	66	7	18.2	10.1	1.4
2018	8	9	4	5	4	5	243	1704	Friday	0	61	11	18.3	15.5	2.2
2018	9	5	0	5	2	3	244	1705	Saturday	1	52	8	20.4	13.4	5.3
2018	9	4	0	4	2	2	245	1706	Sunday	1	82	0	15.3	6.8	5.4
2018	9	5	3	2	2	3	246	1707	Monday	0	88	0	13.6	3	9.5
2018	9	8	3	5	5	3	247	1708	Tuesday	0	80	0	11.3	4.9	8.6
2018	9	11	3	8	3	8	248	1709	Wednesday	0	78	2	10.4	8.6	5.9
2018	9	6	2	4	2	4	249	1710	Thursday	0	62	11	9.4	12.6	4.1
2018	9	11	8	3	2	9	250	1711	Friday	0	58	5	8.7	7.9	5.7
2018	9	1	1	0	0	1	251	1712	Saturday	1	56	12	5.7	12.3	4.1
2018	9	2	1	1	0	2	252	1713	Sunday	1	55	11	6.1	16.1	1.8
2018	9	4	1	3	1	3	253	1714	Monday	0	51	10	13.4	20.2	4.1
2018	9	12	5	7	4	8	254	1715	Tuesday	0	57	5	16.9	10.2	8.3
2018	9	8	6	2	2	6	255	1716	Wednesday	0	54	9	14	9.4	7.8
2018	9	12	6	6	2	10	256	1717	Thursday	0	58	9	12.3	10.9	6.3
2018	9	11	8	3	2	9	257	1718	Friday	0	62	7	11.4	16.6	5
2018	9	7	4	3	2	5	258	1719	Saturday	1	60	2	7.7	11.9	8.5
2018	9	5	1	4	2	3	259	1720	Sunday	1	49	12	11.1	9.8	7.8
2018	9	4	3	1	0	4	260	1721	Monday	0	51	11	11.6	14.7	3.8
2018	9	4	2	2	0	4	261	1722	Tuesday	0	52	11	11.7	17.9	2.2
2018	9	10	5	5	2	8	262	1723	Wednesday	0	47	11	13.9	17	4.5
2018	9	9	2	7	2	7	263	1724	Thursday	0	48	6	13.3	13.6	6.9
2018	9	8	2	6	2	6	264	1725	Friday	0	54	4	8	7.9	3.2
2018	9	12	8	4	2	10	265	1726	Saturday	1	82	0	6.1	5.1	3.4
2018	9	6	2	4	3	3	266	1727	Sunday	1	72	5	8.1	7.8	4.2
2018	9	6	3	3	2	4	267	1728	Monday	1	61	11	7.3	13.3	2.6
2018	9	8	4	4	3	5	268	1729	Tuesday	0	56	11	8.1	17.8	3.6
2018	9	3	0	3	2	1	269	1730	Wednesday	0	50	11	10	17.3	3
2018	9	5	2	3	1	4	270	1731	Thursday	0	45	10	12.8	18	6.3
2018	9	7	4	3	5	2	271	1732	Friday	0	70	1	9.7	9.3	5.5
2018	9	7	2	5	1	6	272	1733	Saturday	0	80	2	8.8	9.6	3.2
2018	9	6	3	3	1	5	273	1734	Sunday	0	64	10	9.1	12.2	3.6
2018	10	5	2	3	1	4	274	1735	Monday	1	52	10	8.6	16.3	5.3
2018	10	7	4	3	3	4	275	1736	Tuesday	1	50	11	9.4	11	4.9
2018	10	14	8	6	4	10	276	1737	Wednesday	1	52	10	11.2	18	4.5
2018	10	11	5	6	3	8	277	1738	Thursday	1	34	10	13.8	16.6	7.3
2018	10	12	6	6	1	11	278	1739	Friday	1	37	5	10.8	9.6	7.1
2018	10	4	1	3	1	3	279	1740	Saturday	1	48	5	2.8	8.7	7.2
2018	10	9	3	6	4	5	280	1741	Sunday	1	75	3	2.1	5.7	3.5
2018	10	11	4	7	5	6	281	1742	Monday	0	80	4	1.5	6.6	3.3
2018	10	11	2	9	4	7	282	1743	Tuesday	0	72	3	0	8.8	3.3
2018	10	7	1	6	3	4	283	1744	Wednesday	0	65	10	0.1	13.4	2.4
2018	10	5	4	1	1	4	284	1745	Thursday	0	59	10	3.9	17.8	4.7
2018	10	7	3	4	0	7	285	1746	Friday	0	46	10	8	14.8	7.5
2018	10	3	1	2	0	3	286	1747	Saturday	1	58	8	4.6	11.3	4.8
2018	10	5	2	3	2	3	287	1748	Sunday	1	61	9	2.7	13.6	4.9
2018	10	10	4	6	3	7	288	1749	Monday	0	56	10	-1.6	12.1	3.5
2018	10	8	3	5	0	8	289	1750	Tuesday	0	49	10	-0.9	15.6	2.2
2018	10	6	1	5	1	5	290	1751	Wednesday	0	45	10	0.5	18	1.2
2018	10	11	4	7	0	11	291	1752	Thursday	0	40	9	3.4	18.6	3.6
2018	10	4	2	2	0	4	292	1753	Friday	0	44	9	5.9	19.8	4.8
2018	10	12	4	8	4	8	293	1754	Saturday	1	41	9	5.8	17.2	6
2018	10	4	1	3	1	3	294	1755	Sunday	1	45	4	9.5	10.3	7.3
2018	10	11	2	9	3	8	295	1756	Monday	0	62	5	6.7	8.7	5.8
2018	10	11	8	3	4	7	296	1757	Tuesday	0	77	0	1.6	5.1	5.6
2018	10	5	4	1	2	3	297	1758	Wednesday	0	62	10	0.3	14.6	3.3
2018	10	11	4	7	4	7	298	1759	Thursday	0	66	0	0.6	14.3	4.8
2018	10	4	1	3	1	3	299	1760	Friday	0	86	0	-1.3	4.8	8.5
2018	10	9	4	5	4	5	300	1761	Saturday	1	64	6	-4.2	7.6	6.6
2018	10	7	3	4	2	5	301	1762	Sunday	1	70	3	-4.8	3.8	8.6
2018	10	5	2	3	1	4	302	1763	Monday	0	74	5	-4.8	9.1	3.3
2018	10	6	3	3	1	5	303	1764	Tuesday	0	71	8	-3.5	13.3	2.8
2018	10	5	1	4	1	4	304	1765	Wednesday	0	67	9	-1.7	13	3.8
2018	11	5	2	3	0	5	305	1766	Thursday	0	62	8	1.3	14.4	6.4
2018	11	6	3	3	2	4	306	1767	Friday	0	54	6	3.4	8.9	5.9
2018	11	7	4	3	3	4	307	1768	Saturday	1	48	5	-3.9	10.2	5
2018	11	7	2	5	1	6	308	1769	Sunday	1	57	3	-10.2	10.3	2
2018	11	9	3	6	1	8	309	1770	Monday	0	51	7	-5.7	11.1	5.3
2018	11	11	5	6	4	7	310	1771	Tuesday	0	57	6	-6.3	10.4	5.3
2018	11	8	1	7	3	5	311	1772	Wednesday	0	48	8	-4	16	5.2
2018	11	5	2	3	1	4	312	1773	Thursday	0	61	8	-4	11	2.8
2018	11	13	5	8	2	11	313	1774	Friday	0	72	6	-5.6	7.9	2.9
2018	11	15	6	9	2	13	314	1775	Saturday	1	70	8	-8.1	11.2	2
2018	11	12	4	8	4	8	315	1776	Sunday	1	64	8	-8.1	13.5	2.6
2018	11	8	4	4	1	7	316	1777	Monday	0	56	8	-5.7	14.7	3.1
2018	11	5	1	4	2	3	317	1778	Tuesday	0	60	8	-3.5	16.3	5.1
2018	11	8	3	5	2	6	318	1779	Wednesday	0	68	0	-5.6	10	6.6
2018	11	8	3	5	1	7	319	1780	Thursday	0	63	8	-14.6	9	6.1
2018	11	7	3	4	1	6	320	1781	Friday	0	62	2	-13.3	8.7	5
2018	11	7	4	3	1	6	321	1782	Saturday	1	70	6	-11.1	11.2	4.1
2018	11	12	5	7	3	9	322	1783	Sunday	1	58	7	-15.1	8	4.6
2018	11	3	1	2	1	2	323	1784	Monday	0	53	7	-16.6	8.9	4.5
2018	11	17	8	9	4	13	324	1785	Tuesday	0	60	7	-16.4	10.6	4.7
2018	11	4	1	3	1	3	325	1786	Wednesday	0	63	5	-15.3	7.9	5.9
2018	11	9	8	1	3	6	326	1787	Thursday	0	60	7	-18.8	11.9	4.3
2018	11	6	3	3	3	3	327	1788	Friday	0	62	8	-12.9	13.4	4.5
2018	11	6	4	2	2	4	328	1789	Saturday	1	61	7	-10.1	10.2	3.8
2018	11	10	5	5	2	8	329	1790	Sunday	1	57	6	-7.2	15.9	7.9
2018	11	8	6	2	4	4	330	1791	Monday	0	47	5	-4.6	12.5	11.3
2018	11	8	4	4	2	6	331	1792	Tuesday	0	54	3	-12.6	5.7	9.8
2018	11	5	2	3	3	2	332	1793	Wednesday	0	56	7	-18.2	8.9	5
2018	11	9	1	8	3	6	333	1794	Thursday	0	56	8	-18.4	15.1	3.9
2018	11	1	0	1	0	1	334	1795	Friday	0	61	7	-14.6	7.3	4.7
2018	12	2	1	1	0	2	335	1796	Saturday	1	56	0	-7.9	22.2	7.6
2018	12	14	5	9	3	11	336	1797	Sunday	1	63	5.2	-4.4	14.4	6.4
2018	12	8	3	5	0	8	337	1798	Monday	0	65	5.6	-16.6	10.5	8.7
2018	12	11	3	8	4	7	338	1799	Tuesday	0	58	6.7	-23	7.3	5.9
2018	12	6	4	2	2	4	339	1800	Wednesday	0	69	5.2	-25.5	9	3.8
2018	12	9	4	5	2	7	340	1801	Thursday	0	63	7.8	-27.9	8.9	3.8
2018	12	5	3	2	2	3	341	1802	Friday	0	62	6.5	-28.1	8.9	5.3
2018	12	6	2	4	2	4	342	1803	Saturday	1	61	6.7	-26	10.5	3.3
2018	12	7	3	4	1	6	343	1804	Sunday	1	60	6.6	-23.9	12.8	2
2018	12	8	4	4	3	5	344	1805	Monday	0	67	6.9	-24.6	13.9	2.5
2018	12	4	2	2	1	3	345	1806	Tuesday	0	69	4.1	-23.1	11	4.5
2018	12	11	6	5	3	8	346	1807	Wednesday	0	74	0	-19.9	8.2	3.5
2018	12	3	1	2	0	3	347	1808	Thursday	0	73	7.2	-23	9.5	2.9
2018	12	4	2	2	0	4	348	1809	Friday	0	69	7.4	-19.5	13.1	5.6
2018	12	7	4	3	0	7	349	1810	Saturday	1	72	2.6	-18.2	9.8	5.5
2018	12	9	2	7	3	6	350	1811	Sunday	1	71	5.7	-14.7	7.6	4.9
2018	12	4	2	2	1	3	351	1812	Monday	0	68	6.2	-14.1	7.1	3.2
2018	12	13	5	8	6	7	352	1813	Tuesday	0	75	0	-15.9	11.6	5.9
2018	12	7	3	4	0	7	353	1814	Wednesday	0	73	7.5	-14.3	11.3	5.2
2018	12	7	2	5	3	4	354	1815	Thursday	0	71	7.1	-13.1	8.2	2.9
2018	12	6	4	2	0	6	355	1816	Friday	0	77	4.5	-14.2	11.3	5.1
2018	12	11	3	8	5	6	356	1817	Saturday	1	67	2.3	-19.2	11.2	6.8
2018	12	5	3	2	0	5	357	1818	Sunday	1	58	7.7	-23.1	7.5	5.9
2018	12	4	2	2	2	2	358	1819	Monday	0	65	6	-20.3	10.1	4.8
2018	12	3	2	1	1	2	359	1820	Tuesday	0	62	0	-24	9	6.2
2018	12	2	0	2	1	1	360	1821	Wednesday	0	63	5.4	-28.9	8.1	4.8
2018	12	5	2	3	1	4	361	1822	Thursday	0	59	6.5	-26	9.9	5.6
2018	12	10	3	7	2	8	362	1823	Friday	0	63	6.8	-26.2	9.6	4.1
2018	12	12	2	10	4	8	363	1824	Saturday	0	68	7	-27.6	9	2.9
2018	12	7	5	2	0	7	364	1825	Sunday	1	71	6	-29.7	10.6	2
2018	12	10	2	8	1	9	365	1826	Monday	1	70	7.2	-30.2	12.6	2.5
2019	1	13	7	6	2	11	1	1827	Tuesday	1	71	2	-25.5	11.4	4.3
2019	1	15	9	6	5	10	2	1828	Wednesday	0	72	7	-25.8	10.8	2.7
2019	1	12	4	8	2	10	3	1829	Thursday	0	72	3.8	-25.6	9.9	2.5
2019	1	7	3	4	2	5	4	1830	Friday	0	71	6.4	-22.5	6.4	4
2019	1	12	6	6	1	11	5	1831	Saturday	1	71	7.1	-26.4	9.5	4
2019	1	15	4	11	4	11	6	1832	Sunday	1	72	6.9	-25.3	10.6	3.3
2019	1	12	5	7	6	6	7	1833	Monday	0	72	6.7	-25.3	9.3	3.1
2019	1	10	3	7	4	6	8	1834	Tuesday	0	66	7.6	-23.9	12.6	5.6
2019	1	7	3	4	2	5	9	1835	Wednesday	0	61	6.7	-15.1	8.2	6.9
2019	1	11	4	7	5	6	10	1836	Thursday	0	70	7.3	-18.1	9.9	3.4
2019	1	9	6	3	0	9	11	1837	Friday	0	70	7.3	-17.4	12.4	4.7
2019	1	10	8	2	1	9	12	1838	Saturday	1	74	6.2	-20	9.6	4
2019	1	9	3	6	5	4	13	1839	Sunday	1	75	5.8	-21	9.7	3.2
2019	1	15	8	7	4	11	14	1840	Monday	0	76	4.6	-21.2	11.6	3.2
2019	1	5	4	1	2	3	15	1841	Tuesday	0	57	5.2	-22.2	11.2	7.6
2019	1	11	5	6	4	7	16	1842	Wednesday	0	66	7.6	-21.9	8.7	2.6
2019	1	16	6	10	4	12	17	1843	Thursday	0	58	5.6	-25	12	2.2
2019	1	10	4	6	1	9	18	1844	Friday	0	57	7.1	-22	10.3	2.7
2019	1	12	8	4	3	9	19	1845	Saturday	1	70	7.3	-19.1	9.4	4.4
2019	1	13	8	5	1	12	20	1846	Sunday	1	66	5.3	-16.8	12.5	4.1
2019	1	5	1	4	1	4	21	1847	Monday	0	68	5.4	-14.2	11.5	3.7
2019	1	14	5	9	7	7	22	1848	Tuesday	0	63	7.1	-13.5	9.9	3.8
2019	1	7	3	4	2	5	23	1849	Wednesday	0	61	7.4	-19.1	11.2	2.9
2019	1	12	7	5	3	9	24	1850	Thursday	0	68	4.2	-19.6	8.9	4
2019	1	11	7	4	3	8	25	1851	Friday	0	62	7.4	-18	11.1	3.5
2019	1	14	7	7	4	10	26	1852	Saturday	1	65	7.2	-15.2	14.3	6.8
2019	1	6	2	4	2	4	27	1853	Sunday	1	70	4.1	-14.3	6.6	5
2019	1	6	4	2	0	6	28	1854	Monday	0	70	7.2	-17.5	9.3	4.8
2019	1	11	2	9	4	7	29	1855	Tuesday	0	69	4.7	-14.5	7.1	4.6
2019	1	7	4	3	1	6	30	1856	Wednesday	0	64	6.6	-21.5	11.5	8.1
2019	1	11	4	7	4	7	31	1857	Thursday	0	61	6.5	-19.1	10.7	5.4
2019	2	8	5	3	1	7	32	1858	Friday	0	58	8.3	-15.4	8.2	3.4
2019	2	5	4	1	0	5	33	1859	Saturday	0	69	0	-18.5	8.9	4.4
2019	2	7	5	2	2	5	34	1860	Sunday	0	58	7.8	-26.2	11.6	5.8
2019	2	4	2	2	1	3	35	1861	Monday	1	56	8.1	-28.6	10.2	4.8
2019	2	9	5	4	0	9	36	1862	Tuesday	1	53	8.3	-30.5	10.1	6
2019	2	5	1	4	1	4	37	1863	Wednesday	1	56	7.4	-30.9	9.4	4
2019	2	7	5	2	2	5	38	1864	Thursday	1	56	6.4	-28.9	11.7	5.6
2019	2	8	3	5	3	5	39	1865	Friday	1	60	8.6	-25.9	13.7	4.7
2019	2	13	8	5	5	8	40	1866	Saturday	1	60	8.8	-23.8	11.6	3
2019	2	13	6	7	3	10	41	1867	Sunday	1	66	8.5	-25	10.8	2.4
2019	2	4	0	4	0	4	42	1868	Monday	0	62	8.7	-26.1	17.6	4.5
2019	2	13	6	7	3	10	43	1869	Tuesday	0	65	8.9	-24.7	12.6	3.5
2019	2	8	2	6	1	7	44	1870	Wednesday	0	61	8.7	-22.7	14.7	4.4
2019	2	6	5	1	1	5	45	1871	Thursday	0	56	8.9	-19.8	12.7	4
2019	2	10	2	8	2	8	46	1872	Friday	0	66	8.6	-23	16.3	1.8
2019	2	11	3	8	4	7	47	1873	Saturday	1	62	8.9	-16.5	16.1	5.8
2019	2	9	3	6	1	8	48	1874	Sunday	1	64	9	-13.3	14.1	4.4
2019	2	14	4	10	5	9	49	1875	Monday	0	56	9.2	-12.6	12	5.3
2019	2	8	5	3	5	3	50	1876	Tuesday	0	59	8.2	-12.7	13.9	3.8
2019	2	20	9	11	6	14	51	1877	Wednesday	0	61	9.3	-13	16.4	4.9
2019	2	11	6	5	1	10	52	1878	Thursday	0	56	7.3	-8.7	15.1	3.6
2019	2	9	3	6	5	4	53	1879	Friday	0	63	9.4	-7.3	16.5	4.4
2019	2	7	2	5	0	7	54	1880	Saturday	1	52	4.5	-5.1	11.2	7.9
2019	2	11	4	7	4	7	55	1881	Sunday	1	47	9.8	-9.4	12	4.6
2019	2	10	3	7	3	7	56	1882	Monday	0	53	9.4	-9.5	13.1	2.7
2019	2	10	5	5	5	5	57	1883	Tuesday	0	56	9.4	-8.8	19.9	5.4
2019	2	6	4	2	2	4	58	1884	Wednesday	0	47	9.6	-5	14.6	5.2
2019	2	6	1	5	2	4	59	1885	Thursday	0	48	6.3	-5.9	14.6	3.8
2019	3	8	2	6	2	6	60	1886	Friday	0	45	7.7	-4.9	18.8	3.4
2019	3	11	8	3	3	8	61	1887	Saturday	1	46	9.7	-4.3	14	3.6
2019	3	7	4	3	0	7	62	1888	Sunday	1	48	10.3	-4	19	2.7
2019	3	13	4	9	6	7	63	1889	Monday	0	50	6.8	-3.9	15.3	4.5
2019	3	10	4	6	2	8	64	1890	Tuesday	0	75	2.8	-7.8	9.7	3.7
2019	3	12	9	3	4	8	65	1891	Wednesday	0	50	9.6	-7.7	15.8	3.8
2019	3	3	1	2	2	1	66	1892	Thursday	0	39	9.6	-3.3	17.2	3.5
2019	3	13	6	7	3	10	67	1893	Friday	0	41	6.1	-2	9.3	5.6
2019	3	9	5	4	2	7	68	1894	Saturday	1	51	10.2	-6.8	15.7	3.9
2019	3	14	4	10	4	10	69	1895	Sunday	1	30	10.1	-2.2	15.6	6.4
2019	3	8	3	5	4	4	70	1896	Monday	0	32	6.7	-8	11.5	5.6
2019	3	12	4	8	2	10	71	1897	Tuesday	0	43	6	-12.1	14.1	5.5
2019	3	12	4	8	4	8	72	1898	Wednesday	0	45	8.5	-8.7	16.9	2.5
2019	3	11	6	5	3	8	73	1899	Thursday	0	54	9	-8.4	13.2	4.1
2019	3	12	6	6	2	10	74	1900	Friday	0	52	8.9	-7.1	16.5	3.5
2019	3	6	4	2	4	2	75	1901	Saturday	1	53	9.5	-3.4	15.7	4.3
2019	3	8	4	4	4	4	76	1902	Sunday	1	42	10.3	2	18.8	5.2
2019	3	5	3	2	3	2	77	1903	Monday	0	40	10.8	2.6	15.7	2.9
2019	3	14	5	9	5	9	78	1904	Tuesday	0	47	5.3	0.6	13.8	6
2019	3	5	4	1	0	5	79	1905	Wednesday	0	47	9.8	-6.8	9.8	3.4
2019	3	8	5	3	5	3	80	1906	Thursday	0	34	10.9	-8	13.5	3.1
2019	3	4	1	3	3	1	81	1907	Friday	0	39	9.3	-7.9	13.5	4.5
2019	3	10	5	5	2	8	82	1908	Saturday	1	34	8.2	-4.6	16.5	6.9
2019	3	6	4	2	0	6	83	1909	Sunday	1	34	10.5	-2.3	14	5.5
2019	3	8	5	3	4	4	84	1910	Monday	0	34	11.2	-7.5	7.4	6.8
2019	3	8	2	6	1	7	85	1911	Tuesday	0	29	10.5	-9.4	14.4	3.6
2019	3	6	5	1	1	5	86	1912	Wednesday	0	29	11.2	-8.3	15.8	4.1
2019	3	6	2	4	2	4	87	1913	Thursday	0	41	8.3	-6.4	13.8	2.9
2019	3	9	3	6	5	4	88	1914	Friday	0	41	11.3	-7.4	12.7	3.7
2019	3	7	2	5	3	4	89	1915	Saturday	1	31	11.4	-7.5	15.8	3.4
2019	3	4	1	3	0	4	90	1916	Sunday	1	31	11.1	-6.2	15.4	3.1
2019	4	11	5	6	4	7	91	1917	Monday	0	31	10	-4.7	14.6	3.5
2019	4	7	4	3	2	5	92	1918	Tuesday	0	31	10.7	-3.6	18.6	3.4
2019	4	10	6	4	3	7	93	1919	Wednesday	0	21	9.8	3.3	11.3	7.6
2019	4	10	6	4	0	10	94	1920	Thursday	0	66	2	0.3	6.9	9.7
2019	4	10	5	5	0	10	95	1921	Friday	1	67	10	-3.6	15.6	2.3
2019	4	5	3	2	1	4	96	1922	Saturday	1	60	11.8	-2.1	12.4	3.8
2019	4	10	6	4	3	7	97	1923	Sunday	1	77	7	-3.1	13.6	4.7
2019	4	8	5	3	2	6	98	1924	Monday	0	57	8.5	-1.8	13.6	3.3
2019	4	10	6	4	3	7	99	1925	Tuesday	0	34	11.9	1.2	18.2	4
2019	4	8	3	5	1	7	100	1926	Wednesday	0	25	12.5	1.9	15.9	3.1
2019	4	7	5	2	0	7	101	1927	Thursday	0	23	12.5	3.4	18.7	4.9
2019	4	8	3	5	3	5	102	1928	Friday	0	18	9.2	3.4	11.5	6.3
2019	4	17	4	13	3	14	103	1929	Saturday	1	48	4.3	-3	11.3	2.8
2019	4	10	7	3	1	9	104	1930	Sunday	1	39	7.7	3.2	24.6	7
2019	4	15	6	9	3	12	105	1931	Monday	0	18	10.2	11.1	19.5	6.2
2019	4	4	2	2	2	2	106	1932	Tuesday	0	30	5.5	4.7	10.9	5.5
2019	4	9	4	5	0	9	107	1933	Wednesday	0	54	0	0.6	6.5	8.1
2019	4	14	6	8	3	11	108	1934	Thursday	0	48	10.7	-1	14.5	4.9
2019	4	8	5	3	2	6	109	1935	Friday	0	18	12.7	6.1	22.9	7.8
2019	4	10	3	7	4	6	110	1936	Saturday	1	26	10.3	2.9	16.9	9.2
2019	4	10	8	2	2	8	111	1937	Sunday	1	16	12.8	3.5	16.9	2.7
2019	4	5	2	3	0	5	112	1938	Monday	0	16	5.6	7.2	23	5.3
2019	4	13	8	5	2	11	113	1939	Tuesday	0	31	6.8	2.9	10.1	9.3
2019	4	8	3	5	5	3	114	1940	Wednesday	0	31	11.1	3.1	15.9	7.1
2019	4	8	2	6	2	6	115	1941	Thursday	0	22	13.1	3.7	17.8	1.5
2019	4	8	3	5	3	5	116	1942	Friday	0	15	12.1	7	18.9	3.6
2019	4	9	5	4	5	4	117	1943	Saturday	1	14	12.6	13.3	12.9	4.8
2019	4	12	4	8	5	7	118	1944	Sunday	0	20	12.7	12.1	16.7	3.4
2019	4	14	5	9	6	8	119	1945	Monday	0	20	12.9	13.1	19.9	3.5
2019	4	8	5	3	2	6	120	1946	Tuesday	0	27	11.2	8.5	12.5	9.6
2019	5	10	5	5	2	8	121	1947	Wednesday	1	29	13.1	10.2	23.9	4.9
2019	5	13	3	10	3	10	122	1948	Thursday	1	20	12.9	14.9	21.2	2.6
2019	5	12	6	6	2	10	123	1949	Friday	1	15	12.3	15.2	13.9	6.5
2019	5	7	3	4	1	6	124	1950	Saturday	1	48	0.7	5.4	12.7	8.6
2019	5	10	6	4	4	6	125	1951	Sunday	0	45	12.7	4.2	17.8	5.6
2019	5	8	4	4	3	5	126	1952	Monday	0	28	13.5	8.7	17.1	4
2019	5	12	6	6	3	9	127	1953	Tuesday	0	24	12.4	12.4	16.8	5.7
2019	5	9	5	4	2	7	128	1954	Wednesday	0	32	9.1	11.2	11.2	8.5
2019	5	6	2	4	2	4	129	1955	Thursday	0	36	4.6	13.6	16.8	5.7
2019	5	16	10	6	3	13	130	1956	Friday	0	30	13	13.3	14.5	5
2019	5	12	4	8	2	10	131	1957	Saturday	1	21	10.5	11.3	14.5	5
2019	5	4	3	1	2	2	132	1958	Sunday	1	56	5.3	9.6	10.5	5.6
2019	5	13	6	7	6	7	133	1959	Monday	0	81	2.6	7.6	7	4.5
2019	5	7	6	1	1	6	134	1960	Tuesday	0	74	6	8.7	14.4	2
2019	5	6	2	4	0	6	135	1961	Wednesday	0	58	6.7	13.4	20.3	7.4
2019	5	4	0	4	3	1	136	1962	Thursday	0	70	0.5	6.9	10.5	11
2019	5	7	4	3	1	6	137	1963	Friday	0	41	12.6	8.6	13.5	6.6
2019	5	6	2	4	2	4	138	1964	Saturday	1	36	14	8.4	11.6	8.8
2019	5	10	2	8	1	9	139	1965	Sunday	1	50	5.8	9.1	14.1	5
2019	5	11	3	8	4	7	140	1966	Monday	0	39	4.9	11.1	11.5	11.4
2019	5	8	1	7	4	4	141	1967	Tuesday	0	27	10.8	12.5	11.1	12.6
2019	5	11	5	6	1	10	142	1968	Wednesday	0	30	9.7	15.1	21	3
2019	5	14	8	6	1	13	143	1969	Thursday	0	24	9.5	21.3	22.8	5.6
2019	5	7	3	4	0	7	144	1970	Friday	0	30	13.4	21.7	14.3	6.6
2019	5	10	5	5	1	9	145	1971	Saturday	1	46	4.1	12.7	10	5.7
2019	5	8	5	3	2	6	146	1972	Sunday	1	33	13.2	13.7	15.3	4.5
2019	5	12	2	10	3	9	147	1973	Monday	0	24	11.5	12.1	14.4	6.1
2019	5	11	6	5	2	9	148	1974	Tuesday	0	32	15	11.6	17.1	8.8
2019	5	8	7	1	0	8	149	1975	Wednesday	0	34	8	13.4	13.3	6.3
2019	5	5	2	3	3	2	150	1976	Thursday	0	76	2.8	10.1	8.3	4.6
2019	5	8	3	5	2	6	151	1977	Friday	0	50	11.6	13.5	11.2	5.1
2019	6	7	2	5	3	4	152	1978	Saturday	1	61	5.2	11.9	7.9	4.3
2019	6	2	0	2	0	2	153	1979	Sunday	1	45	13.9	14.8	16.4	1.6
2019	6	10	4	6	2	8	154	1980	Monday	0	35	10	18.4	15.9	2.4
2019	6	6	3	3	2	4	155	1981	Tuesday	0	33	13.7	20.2	14.8	7.3
2019	6	13	6	7	4	9	156	1982	Wednesday	0	48	7.3	14.1	15.2	6.2
2019	6	3	1	2	0	3	157	1983	Thursday	0	38	14.1	16.8	18.6	2.4
2019	6	9	2	7	2	7	158	1984	Friday	1	70	0.9	15.1	8.9	5.7
2019	6	5	2	3	2	3	159	1985	Saturday	1	63	7.5	16.6	12	4.6
2019	6	9	4	5	2	7	160	1986	Sunday	1	57	12.5	18.4	16.4	2.3
2019	6	7	3	4	1	6	161	1987	Monday	0	52	9.1	19.6	15.5	4.1
2019	6	8	6	2	0	8	162	1988	Tuesday	0	43	14.7	22	18.3	3.6
2019	6	6	1	5	0	6	163	1989	Wednesday	0	44	7.3	21.2	10.8	6.1
2019	6	3	2	1	0	3	164	1990	Thursday	0	54	4.8	14.4	9.6	6.8
2019	6	10	4	6	2	8	165	1991	Friday	0	56	5.6	15	11.2	5.3
2019	6	9	6	3	0	9	166	1992	Saturday	1	43	15.3	16.8	14.8	2.8
2019	6	3	2	1	0	3	167	1993	Sunday	1	35	15.6	19	16.4	3.2
2019	6	6	4	2	0	6	168	1994	Monday	0	28	15.5	21.8	16.7	3
2019	6	9	2	7	3	6	169	1995	Tuesday	0	43	13.6	22.8	15.2	3.5
2019	6	3	2	1	0	3	170	1996	Wednesday	0	30	14.1	25.5	16.3	5.5
2019	6	6	3	3	1	5	171	1997	Thursday	0	36	12.6	22.8	14.5	3.1
2019	6	9	4	5	0	9	172	1998	Friday	0	36	13.1	23	15.7	3.6
2019	6	8	4	4	2	6	173	1999	Saturday	1	39	14.6	24.6	14.8	3.6
[truncated: 558 more rows]
